# Supplementary material for: Targeted proteomics identifies liquid-biopsy signatures for extracapsular prostate cancer
Source: Nat Commun. 2016 Jun 28;7:11906. doi: 10.1038/ncomms11906 (PMC4931234; doi:10.1038/ncomms11906)
Supplement: Supplementary Table 1 — Cohorts A and B patient information. pGG = pathological Gleason grade; pGGS = pathological Gleason score; ND = not determined; BCR = biochemical recurrence; Mets = metastasis; NED = no evidence of disease [file ncomms11906-s2.xlsx]

## Sheet: ST1
Supplementary Table 1. Cohorts A and B patient information. pGG = pathological Gleason grade; pGGS = pathological Gleason score; ND = not determined; BCR = biochemical recurrence; Mets = metastasis; NED = no evidence of disease
Cohort A
Sample ID	Group	Age	Race	Path Stage	pGG1	pGG2	pGGS	Margins	MassIVE file names
Cohort A_EPSU19	EC	74.8	White	pT2c	3	4	7	Positive	Cohort A_EPSU19_batchA-F
Cohort A_EPSU20	EC	59.53	White	pT2c	3	3	6	Positive	Cohort A_EPSU20_batchA-F
Cohort A_EPSU23	EC	67.59	Black	pT3b	3	4	7	Positive	Cohort A_EPSU23_batchA-F
Cohort A_EPSU24	EC	67.69	Black	pT3b	3	4	7	Positive	Cohort A_EPSU24_batchA-F
Cohort A_EPSU26	EC	57.19	White	pT2c	3	4	7	Positive	Cohort A_EPSU26_batchA-F
Cohort A_EPSU28	EC	51.58	White	pT2c	3	4	7	Positive	Cohort A_EPSU28_batchA-F
Cohort A_EPSU3	EC	60.8	White	pT3a	4	3	7	Negative	Cohort A_EPSU3_batchA-F
Cohort A_EPSU33	EC	67.86	Black	pT3b	5	4	9	Negative	Cohort A_EPSU33_batchA-F
Cohort A_EPSU34	EC	56.21	Black	pT2c	3	4	7	Positive	Cohort A_EPSU34_batchA-F
Cohort A_EPSU38	EC	62.28	White	pT3a	3	4	7	Negative	Cohort A_EPSU38_batchA-F
Cohort A_EPSU52	EC	58.83	Black	pT3a	3	4	7	Positive	Cohort A_EPSU52_batchA-F
Cohort A_EPSU77	EC	62.05	Black	pT3a	3	4	7	Negative	Cohort A_EPSU77_batchA-F
Cohort A_EPSU78	EC	56.22	White	pT2c	4	3	7	Positive	Cohort A_EPSU78_batchA-F
Cohort A_EPSU13	Non-cancer	62.43	White						Cohort A_EPSU13_batchA-F
Cohort A_EPSU14	Non-cancer	44.74	White						Cohort A_EPSU14_batchA-F
Cohort A_EPSU21	Non-cancer	57.1	White						Cohort A_EPSU21_batchA-F
Cohort A_EPSU27	Non-cancer	68.34	Native American						Cohort A_EPSU27_batchA-F
Cohort A_EPSU46	Non-cancer	56.05	White						Cohort A_EPSU46_batchA-F
Cohort A_EPSU50	Non-cancer	50.84	White						Cohort A_EPSU50_batchA-F
Cohort A_EPSU54	Non-cancer	58.63	Black						Cohort A_EPSU54_batchA-F
Cohort A_EPSU55	Non-cancer	58.28	White						Cohort A_EPSU55_batchA-F
Cohort A_EPSU58	Non-cancer	67.92	White						Cohort A_EPSU58_batchA-F
Cohort A_EPSU61	Non-cancer	56.1	White						Cohort A_EPSU61_batchA-F
Cohort A_EPSU62	Non-cancer	66.67	White						Cohort A_EPSU62_batchA-F
Cohort A_EPSU63	Non-cancer	45.3	Black						Cohort A_EPSU63_batchA-F
Cohort A_EPSU64	Non-cancer	56.08	Black						Cohort A_EPSU64_batchA-F
Cohort A_EPSU65	Non-cancer	54.68	White						Cohort A_EPSU65_batchA-F
Cohort A_EPSU66	Non-cancer	67.92	Black						Cohort A_EPSU66_batchA-F
Cohort A_EPSU67	Non-cancer	59.93	Black						Cohort A_EPSU67_batchA-F
Cohort A_EPSU68	Non-cancer	58.29	White						Cohort A_EPSU68_batchA-F
Cohort A_EPSU69	Non-cancer	72.32	White						Cohort A_EPSU69_batchA-F
Cohort A_EPSU70	Non-cancer	63.45	White						Cohort A_EPSU70_batchA-F
Cohort A_EPSU71	Non-cancer	61.81	White						Cohort A_EPSU71_batchA-F
Cohort A_EPSU72	Non-cancer	50.7	Black						Cohort A_EPSU72_batchA-F
Cohort A_EPSU74	Non-cancer	65.12	Black						Cohort A_EPSU74_batchA-F
Cohort A_EPSU75	Non-cancer	52.47	White						Cohort A_EPSU75_batchA-F
Cohort A_EPSU76	Non-cancer	66.3	White						Cohort A_EPSU76_batchA-F
Cohort A_EPSU1	OC	66.44	White	pT2c	3	3	6	Negative	Cohort A_EPSU1_batchA-F
Cohort A_EPSU10	OC	49.17	White	pT2c	3	4	7	Negative	Cohort A_EPSU10_batchA-F
Cohort A_EPSU11	OC	63.82	White	pT2c	3	4	7	Negative	Cohort A_EPSU11_batchA-F
Cohort A_EPSU12	OC	52.21	White	pT2c	3	4	7	Negative	Cohort A_EPSU12_batchA-F
Cohort A_EPSU15	OC	64.5	White	pT2c	3	4	7	Negative	Cohort A_EPSU15_batchA-F
Cohort A_EPSU17	OC	59.81	White	pT2a	3	4	7	Negative	Cohort A_EPSU17_batchA-F
Cohort A_EPSU18	OC	48.87	White	pT2c	3	4	7	Negative	Cohort A_EPSU18_batchA-F
Cohort A_EPSU2	OC	51.53	Black	pT2c	3	3	6	Negative	Cohort A_EPSU2_batchA-F
Cohort A_EPSU22	OC	49.05	Black	pT2c	3	4	7	Negative	Cohort A_EPSU22_batchA-F
Cohort A_EPSU25	OC	61.06	White	pT2c	3	4	7	Negative	Cohort A_EPSU25_batchA-F
Cohort A_EPSU29	OC	62.31	White	pT2c	3	3	6	Negative	Cohort A_EPSU29_batchA-F
Cohort A_EPSU31	OC	52.85	White	pT2c	3	4	7	Negative	Cohort A_EPSU31_batchA-F
Cohort A_EPSU32	OC	51.61	White	pT2c	3	4	7	Negative	Cohort A_EPSU32_batchA-F
Cohort A_EPSU35	OC	53.45	Black	pT2c	3	4	7	Negative	Cohort A_EPSU35_batchA-F
Cohort A_EPSU36	OC	57.31	Black	pT2c	3	4	7	Negative	Cohort A_EPSU36_batchA-F
Cohort A_EPSU37	OC	66.31	White	pT2c	3	4	7	Negative	Cohort A_EPSU37_batchA-F
Cohort A_EPSU39	OC	59.11	White	pT2c	3	3	6	Negative	Cohort A_EPSU39_batchA-F
Cohort A_EPSU40	OC	61.67	Black	pT2c	3	3	6	Negative	Cohort A_EPSU40_batchA-F
Cohort A_EPSU41	OC	65.14	White	pT2c	3	3	6	Negative	Cohort A_EPSU41_batchA-F
Cohort A_EPSU42	OC	62.09	Black	pT2c	4	4	8	Negative	Cohort A_EPSU42_batchA-F
Cohort A_EPSU43	OC	60.85	White	pT2c	3	3	6	Negative	Cohort A_EPSU43_batchA-F
Cohort A_EPSU44	OC	56.93	Black	pT2c	3	4	7	Negative	Cohort A_EPSU44_batchA-F
Cohort A_EPSU47	OC	49.85	White	pT2a	3	4	7	Negative	Cohort A_EPSU47_batchA-F
Cohort A_EPSU48	OC	52.3	White	pT2c	3	4	7	Negative	Cohort A_EPSU48_batchA-F
Cohort A_EPSU49	OC	54.52	Black	pT2c	3	4	7	Negative	Cohort A_EPSU49_batchA-F
Cohort A_EPSU51	OC	56.51	Black	pT2c	3	4	7	Negative	Cohort A_EPSU51_batchA-F
Cohort A_EPSU53	OC	68.31	White	pT2c	3	3	6	Negative	Cohort A_EPSU53_batchA-F
Cohort A_EPSU56	OC	67.12	White	pT2c	3	4	7	Negative	Cohort A_EPSU56_batchA-F
Cohort A_EPSU57	OC	60.18	White	pT2c	3	4	7	Negative	Cohort A_EPSU57_batchA-F
Cohort A_EPSU59	OC	44.58	White	pT2b	3	3	6	Negative	Cohort A_EPSU59_batchA-F
Cohort A_EPSU60	OC	69.37	White	pT2c	3	4	7	Negative	Cohort A_EPSU60_batchA-F
Cohort A_EPSU79	OC	63.59	White	pT2c	3	4	7	Negative	Cohort A_EPSU79_batchA-F
Cohort A_EPSU8	OC	56.66	White	pT2a	3	3	6	Negative	Cohort A_EPSU8_batchA-F
Cohort A_EPSU80	OC	54.24	White	pT2c	3	4	7	Negative	Cohort A_EPSU80_batchA-F
Cohort A_EPSU81	OC	51.48	White	pT2c	3	3	6	Negative	Cohort A_EPSU81_batchA-F
Cohort A_EPSU82	OC	61.07	White	pT2c	3	4	7	Negative	Cohort A_EPSU82_batchA-F
Cohort A_EPSU9	OC	54.77	White	pT2c	3	3	6	Negative	Cohort A_EPSU9_batchA-F
Cohort B
Sample ID	Group	Age	Race	Path Stage	pGG1	pGG2	pGGS	SPSA	SPSAYear	Status1	Status1Year	Status2	Status2Year	Status3	Status3Year	BCR	BCRYear	Mets	MetsYear	MassIVE file names	Panorama file names
Cohort B_BPH_1	BPH	58	White					6.9	2009											Cohort B_BPH_1.1, Cohort B_BPH_1.2	BPH_1.1, BPH_1.2
Cohort B_BPH_2	BPH	79	White					4.390	2010											Cohort B_BPH_2.1, Cohort B_BPH_2.2	BPH_2.1, BPH_2.2
Cohort B_BPH_3	BPH	55	Black					6.0	2009											Cohort B_BPH_3.1, Cohort B_BPH_3.2	BPH_3.1, BPH_3.2
Cohort B_BPH_4	BPH	62	White					0.1	2008											Cohort B_BPH_4.1, Cohort B_BPH_4.2	BPH_4.1, BPH_4.2
Cohort B_BPH_5	BPH	58	White					3.5	2009											Cohort B_BPH_5.1, Cohort B_BPH_5.2	BPH_5.1, BPH_5.2
Cohort B_BPH_6	BPH	77	Black					9.970	2009											Cohort B_BPH_6.1, Cohort B_BPH_6.2	BPH_6.1, BPH_6.2
Cohort B_BPH_7	BPH	66	White					4.8	2010											Cohort B_BPH_7.1, Cohort B_BPH_7.2	BPH_7.1, BPH_7.2
Cohort B_BPH_8	BPH	76	White					7.4	2010											Cohort B_BPH_8.1, Cohort B_BPH_8.2	BPH_8.1, BPH_8.2
Cohort B_BPH_9	BPH	67	Black					4.9	2010											Cohort B_BPH_9.1, Cohort B_BPH_9.2	BPH_9.1, BPH_9.2
Cohort B_BPH_10	BPH	43	White					ND												Cohort B_BPH_10.1, Cohort B_BPH_10.2	BPH_10.1, BPH_10.2
Cohort B_BPH_11	BPH	60	White					5.1	2010			Undecided on Treatment	2014	Undecided on Treatment	2014					Cohort B_BPH_11.1, Cohort B_BPH_11.2	BPH_11.1, BPH_11.2
Cohort B_BPH_12	BPH	62	White					6.7	2010											Cohort B_BPH_12.1, Cohort B_BPH_12.2	BPH_12.1, BPH_12.2
Cohort B_BPH_13	BPH	56	White					4.3	2010											Cohort B_BPH_13.1, Cohort B_BPH_13.2	BPH_13.1, BPH_13.2
Cohort B_BPH_14	BPH	72	White					7.050	2010											Cohort B_BPH_14.1, Cohort B_BPH_14.2	BPH_14.1, BPH_14.2
Cohort B_BPH_15	BPH	66	White					4.9	2011											Cohort B_BPH_15.1, Cohort B_BPH_15.2	BPH_15.1, BPH_15.2
Cohort B_BPH_16	BPH	68	White					3.7	2011											Cohort B_BPH_16.1, Cohort B_BPH_16.2	BPH_16.1, BPH_16.2
Cohort B_BPH_17	BPH	47	Black					2.9	2011											Cohort B_BPH_17.1, Cohort B_BPH_17.2	BPH_17.1, BPH_17.2
Cohort B_BPH_18	BPH	59	Black					6.2	2011											Cohort B_BPH_18.1, Cohort B_BPH_18.2	BPH_18.1, BPH_18.2
Cohort B_BPH_19	BPH	53	White					3.0	2011											Cohort B_BPH_19.1, Cohort B_BPH_19.2	BPH_19.1, BPH_19.2
Cohort B_BPH_20	BPH	70	White					6.4	2011											Cohort B_BPH_20.1, Cohort B_BPH_20.2	BPH_20.1, BPH_20.2
Cohort B_BPH_21	BPH	59	White					3.6	2011											Cohort B_BPH_21.1, Cohort B_BPH_21.2	BPH_21.1, BPH_21.2
Cohort B_BPH_22	BPH	57	Black					4.9	2011											Cohort B_BPH_22.1, Cohort B_BPH_22.2	BPH_22.1, BPH_22.2
Cohort B_BPH_23	BPH	58	Black					5.7	2011											Cohort B_BPH_23.1, Cohort B_BPH_23.2	BPH_23.1, BPH_23.2
Cohort B_BPH_24	BPH	68	White					4.680	2011											Cohort B_BPH_24.1, Cohort B_BPH_24.2	BPH_24.1, BPH_24.2
Cohort B_BPH_25	BPH	58	White					39.7	2011											Cohort B_BPH_25.1, Cohort B_BPH_25.2	BPH_25.1, BPH_25.2
Cohort B_BPH_26	BPH	60	Black					5.8	2011											Cohort B_BPH_26.1, Cohort B_BPH_26.2	BPH_26.1, BPH_26.2
Cohort B_BPH_27	BPH	52	Black					6.8	2011											Cohort B_BPH_27.1, Cohort B_BPH_27.2	BPH_27.1, BPH_27.2
Cohort B_BPH_28	BPH	45	Black					4.8	2011											Cohort B_BPH_28.1, Cohort B_BPH_28.2	BPH_28.1, BPH_28.2
Cohort B_BPH_29	BPH	66	White					4.3	2011											Cohort B_BPH_29.1, Cohort B_BPH_29.2	BPH_29.1, BPH_29.2
Cohort B_BPH_30	BPH	65	White					5.8	2011											Cohort B_BPH_30.1, Cohort B_BPH_30.2	BPH_30.1, BPH_30.2
Cohort B_BPH_31	BPH	67	White					4.1	2011											Cohort B_BPH_31.1, Cohort B_BPH_31.2	BPH_31.1, BPH_31.2
Cohort B_BPH_32	BPH	58	Black					9.7	2011											Cohort B_BPH_32.1, Cohort B_BPH_32.2	BPH_32.1, BPH_32.2
Cohort B_BPH_33	BPH	62	White					9.7	2011											Cohort B_BPH_33.1, Cohort B_BPH_33.2	BPH_33.1, BPH_33.2
Cohort B_BPH_34	BPH	63	White					7.330	2011											Cohort B_BPH_34.1, Cohort B_BPH_34.2	BPH_34.1, BPH_34.2
Cohort B_BPH_35	BPH	67	White					5.56	2011											Cohort B_BPH_35.1, Cohort B_BPH_35.2	BPH_35.1, BPH_35.2
Cohort B_BPH_36	BPH	75	Black					1.71	2011											Cohort B_BPH_36.1, Cohort B_BPH_36.2	BPH_36.1, BPH_36.2
Cohort B_BPH_37	BPH	65	White					8.1	2011											Cohort B_BPH_37.1, Cohort B_BPH_37.2	BPH_37.1, BPH_37.2
Cohort B_BPH_38	BPH	57	Black					4.4	2011											Cohort B_BPH_38.1, Cohort B_BPH_38.2	BPH_38.1, BPH_38.2
Cohort B_BPH_39	BPH	61	White					4.1	2011											Cohort B_BPH_39.1, Cohort B_BPH_39.2	BPH_39.1, BPH_39.2
Cohort B_BPH_40	BPH	54	Black					4.6	2011											Cohort B_BPH_40.1, Cohort B_BPH_40.2	BPH_40.1, BPH_40.2
Cohort B_BPH_41	BPH	63	White					7.510	2011											Cohort B_BPH_41.1, Cohort B_BPH_41.2	BPH_41.1, BPH_41.2
Cohort B_BPH_42	BPH	51	White					1.6	2011											Cohort B_BPH_42.1, Cohort B_BPH_42.2	BPH_42.1, BPH_42.2
Cohort B_BPH_43	BPH	72	White					8.2	2011											Cohort B_BPH_43.1, Cohort B_BPH_43.2	BPH_43.1, BPH_43.2
Cohort B_BPH_44	BPH	69	White					10.2	2011											Cohort B_BPH_44.1, Cohort B_BPH_44.2	BPH_44.1, BPH_44.2
Cohort B_BPH_45	BPH	65	White					6.1	2012											Cohort B_BPH_45.1, Cohort B_BPH_45.2	BPH_45.1, BPH_45.2
Cohort B_BPH_46	BPH	56	White					16.730	2012											Cohort B_BPH_46.1, Cohort B_BPH_46.2	BPH_46.1, BPH_46.2
Cohort B_BPH_47	BPH	60	White					7.5	2010											Cohort B_BPH_47.1, Cohort B_BPH_47.2	BPH_47.1, BPH_47.2
Cohort B_BPH_48	BPH	56	Black					13.8	2012											Cohort B_BPH_48.1, Cohort B_BPH_48.2	BPH_48.1, BPH_48.2
Cohort B_BPH_49	BPH	65	White					3.5	2012											Cohort B_BPH_49.1, Cohort B_BPH_49.2	BPH_49.1, BPH_49.2
Cohort B_BPH_50	BPH	61	White					5.1	2012											Cohort B_BPH_50.1, Cohort B_BPH_50.2	BPH_50.1, BPH_50.2
Cohort B_BPH_51	BPH	58	White					11.5	2011											Cohort B_BPH_51.1, Cohort B_BPH_51.2	BPH_51.1, BPH_51.2
Cohort B_BPH_52	BPH	59	White					11.0	2012											Cohort B_BPH_52.1, Cohort B_BPH_52.2	BPH_52.1, BPH_52.2
Cohort B_BPH_53	BPH	59	White					6.6	2012											Cohort B_BPH_53.1, Cohort B_BPH_53.2	BPH_53.1, BPH_53.2
Cohort B_BPH_54	BPH	54	Black					3.860	2012											Cohort B_BPH_54.1, Cohort B_BPH_54.2	BPH_54.1, BPH_54.2
Cohort B_BPH_55	BPH	59	Black					6.3	2012											Cohort B_BPH_55.1, Cohort B_BPH_55.2	BPH_55.1, BPH_55.2
Cohort B_BPH_56	BPH	68	White					11.870	2012											Cohort B_BPH_56.1, Cohort B_BPH_56.2	BPH_56.1, BPH_56.2
Cohort B_BPH_57	BPH	60	Black					8.820	2012											Cohort B_BPH_57.1, Cohort B_BPH_57.2	BPH_57.1, BPH_57.2
Cohort B_BPH_58	BPH	62	White					6.250	2012											Cohort B_BPH_58.1, Cohort B_BPH_58.2	BPH_58.1, BPH_58.2
Cohort B_BPH_59	BPH	70	White					7.340	2012											Cohort B_BPH_59.1, Cohort B_BPH_59.2	BPH_59.1, BPH_59.2
Cohort B_BPH_60	BPH	64	White					5.510	2012											Cohort B_BPH_60.1, Cohort B_BPH_60.2	BPH_60.1, BPH_60.2
Cohort B_BPH_61	BPH	52	White					7.380	2012											Cohort B_BPH_61.1, Cohort B_BPH_61.2	BPH_61.1, BPH_61.2
Cohort B_BPH_62	BPH	59	White					6.6	2012											Cohort B_BPH_62.1, Cohort B_BPH_62.2	BPH_62.1, BPH_62.2
Cohort B_BPH_63	BPH	70	White					4.760	2012											Cohort B_BPH_63.1, Cohort B_BPH_63.2	BPH_63.1, BPH_63.2
Cohort B_BPH_64	BPH	62	White					6.350	2012											Cohort B_BPH_64.1, Cohort B_BPH_64.2	BPH_64.1, BPH_64.2
Cohort B_BPH_65	BPH	57	Black					5.050	2012											Cohort B_BPH_65.1, Cohort B_BPH_65.2	BPH_65.1, BPH_65.2
Cohort B_BPH_66	BPH	53	White					5.8	2012											Cohort B_BPH_66.1, Cohort B_BPH_66.2	BPH_66.1, BPH_66.2
Cohort B_BPH_67	BPH	54	White					5.840	2012											Cohort B_BPH_67.1, Cohort B_BPH_67.2	BPH_67.1, BPH_67.2
Cohort B_BPH_68	BPH	63	White					3.0	2012											Cohort B_BPH_68.1, Cohort B_BPH_68.2	BPH_68.1, BPH_68.2
Cohort B_BPH_69	BPH	65	White					2.780	2012											Cohort B_BPH_69.1, Cohort B_BPH_69.2	BPH_69.1, BPH_69.2
Cohort B_Normal_1	Normal	59	Black					5.9	2009			Undecided on Treatment	2015	Undecided on Treatment	2015					Cohort B_Normal_1.1, Cohort B_Normal_1.2	Normal_1.1, Normal_1.2
Cohort B_Normal_2	Normal	48	White					6.4	2009											Cohort B_Normal_2.1, Cohort B_Normal_2.2	Normal_2.1, Normal_2.2
Cohort B_Normal_3	Normal	44	White					0.465	2009											Cohort B_Normal_3.1, Cohort B_Normal_3.2	Normal_3.1, Normal_3.2
Cohort B_Normal_4	Normal	65	White					9.3	2010											Cohort B_Normal_4.1, Cohort B_Normal_4.2	Normal_4.1, Normal_4.2
Cohort B_Normal_5	Normal	63	White					5.8	2010											Cohort B_Normal_5.1, Cohort B_Normal_5.2	Normal_5.1, Normal_5.2
Cohort B_Normal_6	Normal	50	Black					3.4	2010											Cohort B_Normal_6.1, Cohort B_Normal_6.2	Normal_6.1, Normal_6.2
Cohort B_Normal_7	Normal	48	Black					5.1	2011											Cohort B_Normal_7.1, Cohort B_Normal_7.2	Normal_7.1, Normal_7.2
Cohort B_Normal_8	Normal	70	Black					6.3	2011			Undecided on Treatment	2014	Watchful Waiting	2015					Cohort B_Normal_8.1, Cohort B_Normal_8.2	Normal_8.1, Normal_8.2
Cohort B_Normal_9	Normal	60	White					3.3	2011											Cohort B_Normal_9.1, Cohort B_Normal_9.2	Normal_9.1, Normal_9.2
Cohort B_Normal_10	Normal	39	Black					2.0	2011											Cohort B_Normal_10.1, Cohort B_Normal_10.2	Normal_10.1, Normal_10.2
Cohort B_Normal_11	Normal	61	White					12.3	2011											Cohort B_Normal_11.1, Cohort B_Normal_11.2	Normal_11.1, Normal_11.2
Cohort B_Normal_12	Normal	45	Black					2.1	2011											Cohort B_Normal_12.1, Cohort B_Normal_12.2	Normal_12.1, Normal_12.2
Cohort B_Normal_13	Normal	65	White					8.8	2011											Cohort B_Normal_13.1, Cohort B_Normal_13.2	Normal_13.1, Normal_13.2
Cohort B_Normal_14	Normal	67	Black					9.2	2010											Cohort B_Normal_14.1, Cohort B_Normal_14.2	Normal_14.1, Normal_14.2
Cohort B_Normal_15	Normal	58	White					0.3	2011											Cohort B_Normal_15.1, Cohort B_Normal_15.2	Normal_15.1, Normal_15.2
Cohort B_Normal_16	Normal	60	White					3.6	2011											Cohort B_Normal_16.1, Cohort B_Normal_16.2	Normal_16.1, Normal_16.2
Cohort B_Normal_17	Normal	68	White					4.1	2011											Cohort B_Normal_17.1, Cohort B_Normal_17.2	Normal_17.1, Normal_17.2
Cohort B_Normal_18	Normal	57	White					3.360	2011											Cohort B_Normal_18.1, Cohort B_Normal_18.2	Normal_18.1, Normal_18.2
Cohort B_Normal_19	Normal	65	Black					4.7	2011											Cohort B_Normal_19.1, Cohort B_Normal_19.2	Normal_19.1, Normal_19.2
Cohort B_Normal_20	Normal	65	Black					4.3	2011											Cohort B_Normal_20.1, Cohort B_Normal_20.2	Normal_20.1, Normal_20.2
Cohort B_Normal_21	Normal	50	Black					3.570	2011											Cohort B_Normal_21.1, Cohort B_Normal_21.2	Normal_21.1, Normal_21.2
Cohort B_Normal_22	Normal	70	Black					6.7	2011											Cohort B_Normal_22.1, Cohort B_Normal_22.2	Normal_22.1, Normal_22.2
Cohort B_Normal_23	Normal	70	White					7.0	2011											Cohort B_Normal_23.1, Cohort B_Normal_23.2	Normal_23.1, Normal_23.2
Cohort B_Normal_24	Normal	54	White					1.19	2011											Cohort B_Normal_24.1, Cohort B_Normal_24.2	Normal_24.1, Normal_24.2
Cohort B_Normal_25	Normal	53	White					0.723	2011											Cohort B_Normal_25.1, Cohort B_Normal_25.2	Normal_25.1, Normal_25.2
Cohort B_Normal_26	Normal	47	Black					6.0	2011											Cohort B_Normal_26.1, Cohort B_Normal_26.2	Normal_26.1, Normal_26.2
Cohort B_Normal_27	Normal	58	White					4.8	2011											Cohort B_Normal_27.1, Cohort B_Normal_27.2	Normal_27.1, Normal_27.2
Cohort B_Normal_28	Normal	61	Black					10.5	2011			Undecided on Treatment	2015	Undecided on Treatment	2015					Cohort B_Normal_28.1, Cohort B_Normal_28.2	Normal_28.1, Normal_28.2
Cohort B_Normal_29	Normal	57	White					31.49	2011											Cohort B_Normal_29.1, Cohort B_Normal_29.2	Normal_29.1, Normal_29.2
Cohort B_Normal_30	Normal	49	Black					3.3	2011											Cohort B_Normal_30.1, Cohort B_Normal_30.2	Normal_30.1, Normal_30.2
Cohort B_Normal_31	Normal	64	White					9.6	2012											Cohort B_Normal_31.1, Cohort B_Normal_31.2	Normal_31.1, Normal_31.2
Cohort B_Normal_32	Normal	57	Black					3.98	2012											Cohort B_Normal_32.1, Cohort B_Normal_32.2	Normal_32.1, Normal_32.2
Cohort B_Normal_33	Normal	63	White					2.8	2012											Cohort B_Normal_33.1, Cohort B_Normal_33.2	Normal_33.1, Normal_33.2
Cohort B_Normal_34	Normal	52	White					4.60	2012											Cohort B_Normal_34.1, Cohort B_Normal_34.2	Normal_34.1, Normal_34.2
Cohort B_Normal_35	Normal	55	White					5.320	2012											Cohort B_Normal_35.1, Cohort B_Normal_35.2	Normal_35.1, Normal_35.2
Cohort B_Normal_36	Normal	54	White					3.230	2012											Cohort B_Normal_36.1, Cohort B_Normal_36.2	Normal_36.1, Normal_36.2
Cohort B_Normal_37	Normal	55	White					3.5	2012											Cohort B_Normal_37.1, Cohort B_Normal_37.2	Normal_37.1, Normal_37.2
Cohort B_Normal_38	Normal	61	White					0.5	2012			Undecided on Treatment	2014	Undecided on Treatment	2014					Cohort B_Normal_38.1, Cohort B_Normal_38.2	Normal_38.1, Normal_38.2
Cohort B_Normal_39	Normal	47	Black					2.810	2012											Cohort B_Normal_39.1, Cohort B_Normal_39.2	Normal_39.1, Normal_39.2
Cohort B_Normal_40	Normal	77	Black					5.010	2012											Cohort B_Normal_40.1, Cohort B_Normal_40.2	Normal_40.1, Normal_40.2
Cohort B_Normal_41	Normal	56	White					2.460	2013											Cohort B_Normal_41.1, Cohort B_Normal_41.2	Normal_41.1, Normal_41.2
Cohort B_Normal_42	Normal	43	Black					2.9	2013											Cohort B_Normal_42.1, Cohort B_Normal_42.2	Normal_42.1, Normal_42.2
Cohort B_Normal_43	Normal	73	White					6.110	2013											Cohort B_Normal_43.1, Cohort B_Normal_43.2	Normal_43.1, Normal_43.2
Cohort B_Normal_44	Normal	74	White					1.590	2013											Cohort B_Normal_44.1, Cohort B_Normal_44.2	Normal_44.1, Normal_44.2
Cohort B_Normal_45	Normal	52	White					3.33	2013											Cohort B_Normal_45.1, Cohort B_Normal_45.2	Normal_45.1, Normal_45.2
Cohort B_Normal_46	Normal	53	Black					3.9	2013											Cohort B_Normal_46.1, Cohort B_Normal_46.2	Normal_46.1, Normal_46.2
Cohort B_Normal_47	Normal	55	White					4.430	2013											Cohort B_Normal_47.1, Cohort B_Normal_47.2	Normal_47.1, Normal_47.2
Cohort B_Normal_48	Normal	83	White					0.65	2013											Cohort B_Normal_48.1, Cohort B_Normal_48.2	Normal_48.1, Normal_48.2
Cohort B_pT2_1	pT2	64	Black	pT2c	3	4	7	7.9	2007			NED	2007	NED	2008					Cohort B_pT2_1.1, Cohort B_pT2_1.2	pT2_1.1, pT2_1.2
Cohort B_pT2_2	pT2	57	Black	pT2c	3	3	6	5.7	2007	NED	2009	NED	2010	NED	2011					Cohort B_pT2_2.1, Cohort B_pT2_2.2	pT2_2.1, pT2_2.2
Cohort B_pT2_3	pT2	66	Black	pT2c	3	4	7	7.3	2007	NED	2010	NED	2010	NED	2011					Cohort B_pT2_3.1, Cohort B_pT2_3.2	pT2_3.1, pT2_3.2
Cohort B_pT2_4	pT2	60	Black	pT2c	3	4	7	3.5	2007	NED	2011	NED	2013	NED	2014					Cohort B_pT2_4.1, Cohort B_pT2_4.2	pT2_4.1, pT2_4.2
Cohort B_pT2_5	pT2	66	Black	pT2c	3	3	6	7.2	2007	NED	2008	NED	2009	NED	2009					Cohort B_pT2_5.1, Cohort B_pT2_5.2	pT2_5.1, pT2_5.2
Cohort B_pT2_6	pT2	63	White	pT2c	3	4	7	6.7	2008	NED	2009	NED	2010	NED	2011					Cohort B_pT2_6.1, Cohort B_pT2_6.2	pT2_6.1, pT2_6.2
Cohort B_pT2_7	pT2	59	Black	pT2c	3	3	6	9.8	2008	NED	2009	NED	2010	NED	2011					Cohort B_pT2_7.1, Cohort B_pT2_7.2	pT2_7.1, pT2_7.2
Cohort B_pT2_8	pT2	59	White	pT2c	3	3	6	4.4	2008					Alive	2014	0.5	2009			Cohort B_pT2_8.1, Cohort B_pT2_8.2	pT2_8.1, pT2_8.2
Cohort B_pT2_9	pT2	66	Black	pT2a	3	4	7	6.760	2008	NED	2012	NED	2013	NED	2014					Cohort B_pT2_9.1, Cohort B_pT2_9.2	pT2_9.1, pT2_9.2
Cohort B_pT2_10	pT2	57	Black	pT2c	3	4	7	6.3	2008	NED	2013	NED	2014	Rising PSA	2014	0.23	2014	Suspicious for Metastasis	2008	Cohort B_pT2_10.1, Cohort B_pT2_10.2	pT2_10.1, pT2_10.2
Cohort B_pT2_11	pT2	49	Black	pT2c	3	4	7	5.1	2009			NED	2010	NED	2010					Cohort B_pT2_11.1, Cohort B_pT2_11.2	pT2_11.1, pT2_11.2
Cohort B_pT2_12	pT2	71	White	pT2c	3	4	7	6.0	2009	Watchful Waiting	2010	NED	2011	NED	2011					Cohort B_pT2_12.1, Cohort B_pT2_12.2	pT2_12.1, pT2_12.2
Cohort B_pT2_13	pT2	62	White	pT2c	3	3	6	9.6	2009	NED	2010	NED	2011	NED	2012					Cohort B_pT2_13.1, Cohort B_pT2_13.2	pT2_13.1, pT2_13.2
Cohort B_pT2_14	pT2	62	White	pT2c	3	3	6	6.7	2009	NED	2012	NED	2013	NED	2014					Cohort B_pT2_14.1, Cohort B_pT2_14.2	pT2_14.1, pT2_14.2
Cohort B_pT2_15	pT2	50	Black	pT2c	4	3	7	3.5	2009					Undecided on Treatment	2010					Cohort B_pT2_15.1, Cohort B_pT2_15.2	pT2_15.1, pT2_15.2
Cohort B_pT2_16	pT2	63	White	pT2c	3	3	6	10.7	2009	NED	2011	NED	2012	NED	2013					Cohort B_pT2_16.1, Cohort B_pT2_16.2	pT2_16.1, pT2_16.2
Cohort B_pT2_17	pT2	61	White	pT2c	4	3	7	5.0	2009	NED	2012	NED	2013	NED	2014					Cohort B_pT2_17.1, Cohort B_pT2_17.2	pT2_17.1, pT2_17.2
Cohort B_pT2_18	pT2	55	White	pT2c	3	3	6	5.2	2009	NED	2011	NED	2013	NED	2014					Cohort B_pT2_18.1, Cohort B_pT2_18.2	pT2_18.1, pT2_18.2
Cohort B_pT2_19	pT2	56	White	pT2c	4	3	7	5.60	2009	Rising PSA	2013	Rising PSA	2014	Rising PSA	2014	3.1	2010	Suspicious for Metastasis	2010	Cohort B_pT2_19.1, Cohort B_pT2_19.2	pT2_19.1, pT2_19.2
Cohort B_pT2_20	pT2	68	White	pT2c	3	3	6	5.1	2009	Biochemical Recurrence	2013	NED	2013	NED	2014	0.3	2010			Cohort B_pT2_20.1, Cohort B_pT2_20.2	pT2_20.1, pT2_20.2
Cohort B_pT2_21	pT2	60	White	pT2c	3	4	7	4.040	2009	NED	2013	NED	2013	NED	2014					Cohort B_pT2_21.1, Cohort B_pT2_21.2	pT2_21.1, pT2_21.2
Cohort B_pT2_22	pT2	59	White	pT2c	3	3	6	5.9	2009	NED	2011	NED	2011	NED	2013					Cohort B_pT2_22.1, Cohort B_pT2_22.2	pT2_22.1, pT2_22.2
Cohort B_pT2_23	pT2	48	White	pT2c	3	4	7	4.6	2010	NED	2010	Biochemical Recurrence	2012	Biochemical Recurrence	2012	0.8	2011	Suspicious for Metastasis	2014	Cohort B_pT2_23.1, Cohort B_pT2_23.2	pT2_23.1, pT2_23.2
Cohort B_pT2_24	pT2	57	White	pT2c	3	4	7	7.2	2009					Alive	2010					Cohort B_pT2_24.1, Cohort B_pT2_24.2	pT2_24.1, pT2_24.2
Cohort B_pT2_25	pT2	63	White	pT2c	3	4	7	3.5	2009	NED	2011	NED	2013	NED	2014					Cohort B_pT2_25.1, Cohort B_pT2_25.2	pT2_25.1, pT2_25.2
Cohort B_pT2_26	pT2	62	White	pT2c	3	3	6	4.0	2009			NED	2012	NED	2013					Cohort B_pT2_26.1, Cohort B_pT2_26.2	pT2_26.1, pT2_26.2
Cohort B_pT2_27	pT2	66	White	pT2c	3	4	7	5.120	2009	NED	2012	NED	2013	NED	2014					Cohort B_pT2_27.1, Cohort B_pT2_27.2	pT2_27.1, pT2_27.2
Cohort B_pT2_28	pT2	53	White	pT2c	3	4	7	7.47	2009					Alive	2010					Cohort B_pT2_28.1, Cohort B_pT2_28.2	pT2_28.1, pT2_28.2
Cohort B_pT2_29	pT2	67	White	pT2c	3	3	6	6.9	2010	NED	2011	NED	2011	Stable	2015	3.9	2011			Cohort B_pT2_29.1, Cohort B_pT2_29.2	pT2_29.1, pT2_29.2
Cohort B_pT2_30	pT2	65	White	pT2c	3	4	7	5.3	2010	Biochemical Recurrence	2014	Biochemical Recurrence	2014	Biochemical Recurrence	2015	0.2	2011			Cohort B_pT2_30.1, Cohort B_pT2_30.2	pT2_30.1, pT2_30.2
Cohort B_pT2_31	pT2	62	Black	pT2c	3	4	7	28.3	2010	NED	2012	NED	2013	NED	2014					Cohort B_pT2_31.1, Cohort B_pT2_31.2	pT2_31.1, pT2_31.2
Cohort B_pT2_32	pT2	62	Black	pT2c	3	4	7	9.8	2010	Biochemical Recurrence	2013	Remission	2014	Remission	2014	0.2	2011			Cohort B_pT2_32.1, Cohort B_pT2_32.2	pT2_32.1, pT2_32.2
Cohort B_pT2_33	pT2	60	Black	pT2c	3	4	7	5.1	2010	NED	2011	NED	2012	NED	2014					Cohort B_pT2_33.1, Cohort B_pT2_33.2	pT2_33.1, pT2_33.2
Cohort B_pT2_34	pT2	57	Black	pT2a	3	3	6	3.5	2010					NED	2011					Cohort B_pT2_34.1, Cohort B_pT2_34.2	pT2_34.1, pT2_34.2
Cohort B_pT2_35	pT2	66	Black	pT2c	4	3	7	6.7	2010	NED	2012	NED	2012	NED	2013					Cohort B_pT2_35.1, Cohort B_pT2_35.2	pT2_35.1, pT2_35.2
Cohort B_pT2_36	pT2	55	Black	pT2c	4	3	7	5.6	2010	NED	2011	NED	2013	NED	2014	0.319	2012			Cohort B_pT2_36.1, Cohort B_pT2_36.2	pT2_36.1, pT2_36.2
Cohort B_pT2_37	pT2	65	Black	pT2c	3	3	6	2.7	2010	Undecided on Treatment	2011	NED	2011	NED	2012					Cohort B_pT2_37.1, Cohort B_pT2_37.2	pT2_37.1, pT2_37.2
Cohort B_pT2_38	pT2	48	Black		3	4	7	7.4	2011	Undecided on Treatment	2014	Undecided on Treatment	2014	Undecided on Treatment	2014	0.49	2014			Cohort B_pT2_38.1, Cohort B_pT2_38.2	pT2_38.1, pT2_38.2
Cohort B_pT2_39	pT2	53	Black	pT2c	3	3	6	4.0	2011	NED	2012	NED	2013	NED	2014					Cohort B_pT2_39.1, Cohort B_pT2_39.2	pT2_39.1, pT2_39.2
Cohort B_pT2_40	pT2	67	Black	pT2c	3	3	6	4.2	2011	NED	2012	NED	2013	NED	2014					Cohort B_pT2_40.1, Cohort B_pT2_40.2	pT2_40.1, pT2_40.2
Cohort B_pT2_41	pT2	57	Black	pT2c	3	4	7	4.7	2011	NED	2012	NED	2012	NED	2013					Cohort B_pT2_41.1, Cohort B_pT2_41.2	pT2_41.1, pT2_41.2
Cohort B_pT2_42	pT2	62	Black	pT2c	3	4	7	4.0	2011	Biochemical Recurrence	2014	Biochemical Recurrence	2014	Biochemical Recurrence	2015					Cohort B_pT2_42.1, Cohort B_pT2_42.2	pT2_42.1, pT2_42.2
Cohort B_pT2_43	pT2	68	White	pT2a	4	3	7	3.50	2011	Biochemical Recurrence	2014	Biochemical Recurrence	2014	Biochemical Recurrence	2014	0.28	2014			Cohort B_pT2_43.1, Cohort B_pT2_43.2	pT2_43.1, pT2_43.2
Cohort B_pT2_44	pT2	49	Black	pT2c	3	4	7	4.0	2011	NED	2013	NED	2014	NED	2014					Cohort B_pT2_44.1, Cohort B_pT2_44.2	pT2_44.1, pT2_44.2
Cohort B_pT2_45	pT2	62	Black	pT2c	4	4	8	3.580	2011					Undecided on Treatment	2012					Cohort B_pT2_45.1, Cohort B_pT2_45.2	pT2_45.1, pT2_45.2
Cohort B_pT2_46	pT2	54	Black	pT2c	3	4	7	8.870	2012	NED	2014	Stable	2014	Stable	2014					Cohort B_pT2_46.1, Cohort B_pT2_46.2	pT2_46.1, pT2_46.2
Cohort B_pT2_47	pT2	64	White	pT2c	4	3	7	5.230	2012	NED	2013	NED	2013	NED	2014					Cohort B_pT2_47.1, Cohort B_pT2_47.2	pT2_47.1, pT2_47.2
Cohort B_pT2_48	pT2	62	White	pT2c	3	3	6	4.73	2012	NED	2013	NED	2014	Stable	2014					Cohort B_pT2_48.1, Cohort B_pT2_48.2	pT2_48.1, pT2_48.2
Cohort B_pT2_49	pT2	65	White	pT2a	3	4	7	5.4	2012	NED	2013	NED	2013	NED	2014					Cohort B_pT2_49.1, Cohort B_pT2_49.2	pT2_49.1, pT2_49.2
Cohort B_pT2_50	pT2	60	White	pT2c	3	3	6	2.9	2012			Undecided on Treatment	2013	NED	2013					Cohort B_pT2_50.1, Cohort B_pT2_50.2	pT2_50.1, pT2_50.2
Cohort B_pT2_51	pT2	61	White	pT2c	3	3	6	3.990	2012	Watchful Waiting	2013	Watchful Waiting	2013	NED	2014					Cohort B_pT2_51.1, Cohort B_pT2_51.2	pT2_51.1, pT2_51.2
Cohort B_pT2_52	pT2	62	White	pT2c	3	3	6	4.950	2013					Undecided on Treatment	2013					Cohort B_pT2_52.1, Cohort B_pT2_52.2	pT2_52.1, pT2_52.2
Cohort B_pT2_53	pT2	56	White	pT2c	4	3	7	3.200	2012	Undecided on Treatment	2013	NED	2013	NED	2014					Cohort B_pT2_53.1, Cohort B_pT2_53.2	pT2_53.1, pT2_53.2
Cohort B_pT2_54	pT2	63	Black	pT2c	3	4	7	4.580	2013	NED	2013	NED	2014	NED	2014					Cohort B_pT2_54.1, Cohort B_pT2_54.2	pT2_54.1, pT2_54.2
Cohort B_pT2_55	pT2	54	White	pT2c	3	4	7	6.630	2013	Watchful Waiting	2014	NED	2014	NED	2015					Cohort B_pT2_55.1, Cohort B_pT2_55.2	pT2_55.1, pT2_55.2
Cohort B_pT2_56	pT2	46	Black	pT2c	3	4	7	4.8	2013			Undecided on Treatment	2013	Undecided on Treatment	2013					Cohort B_pT2_56.1, Cohort B_pT2_56.2	pT2_56.1, pT2_56.2
Cohort B_pT2_57	pT2	46	Black	pT2c	3	3	6	4.3	2013	Undecided on Treatment	2013	Undecided on Treatment	2013	Undecided on Treatment	2013					Cohort B_pT2_57.1, Cohort B_pT2_57.2	pT2_57.1, pT2_57.2
Cohort B_pT2_58	pT2	61	Black	pT2c	3	4	7	5.20	2013	Undecided on Treatment	2013	Undecided on Treatment	2013	NED	2014					Cohort B_pT2_58.1, Cohort B_pT2_58.2	pT2_58.1, pT2_58.2
Cohort B_pT2_59	pT2	64	White	pT2c	3	4	7	3.2	2012	Undecided on Treatment	2013	NED	2014	NED	2014					Cohort B_pT2_59.1, Cohort B_pT2_59.2	pT2_59.1, pT2_59.2
Cohort B_pT2_60	pT2	48	White	pT2a	3	4	7	4.23	2013	Undecided on Treatment	2013	Stable	2014	Stable	2014					Cohort B_pT2_60.1, Cohort B_pT2_60.2	pT2_60.1, pT2_60.2
Cohort B_pT2_61	pT2	52	White	pT2a	3	3	6	3.02	2013			Undecided on Treatment	2013	NED	2014					Cohort B_pT2_61.1, Cohort B_pT2_61.2	pT2_61.1, pT2_61.2
Cohort B_pT3_1	pT3	56	White	pT3a	ND	ND	ND	5.8	2007	Stable	2008	NED	2008	Stable	2014					Cohort B_pT3_1.1, Cohort B_pT3_1.2	pT3_1.1, pT3_1.2
Cohort B_pT3_2	pT3	58	White	pT3a	3	4	7	8.9	2007	HORMONE REFRACTORY	2014	HORMONE REFRACTORY	2014	HORMONE REFRACTORY	2014	0.3	2009	Abnormal Malignant	2012	Cohort B_pT3_2.1, Cohort B_pT3_2.2	pT3_2.1, pT3_2.2
Cohort B_pT3_3	pT3	72	Black	pT3a	3	4	7	7.8	2007					NED	2008					Cohort B_pT3_3.1, Cohort B_pT3_3.2	pT3_3.1, pT3_3.2
Cohort B_pT3_4	pT3	61	White	pT3a	3	4	7	10.4	2008	NED	2008	NED	2009	NED	2009					Cohort B_pT3_4.1, Cohort B_pT3_4.2	pT3_4.1, pT3_4.2
Cohort B_pT3_5	pT3	56	White	pT3b	4	3	7	7.1	2009	HORMONE REFRACTORY	2013	Metastatic Disease	2014	Metastatic Hormone Refrac	2014	0.4	2009	Abnormal Malignant	2011	Cohort B_pT3_5.1, Cohort B_pT3_5.2	pT3_5.1, pT3_5.2
Cohort B_pT3_6	pT3	57	White	pT3a	4	3	7	6.5	2008			Watchful Waiting	2009	NED	2013					Cohort B_pT3_6.1, Cohort B_pT3_6.2	pT3_6.1, pT3_6.2
Cohort B_pT3_7	pT3	58	White	pT3a	3	4	7	6.5	2009	NED	2014	NED	2014	NED	2014	0.22	2014			Cohort B_pT3_7.1, Cohort B_pT3_7.2	pT3_7.1, pT3_7.2
Cohort B_pT3_8	pT3	58	White	pT3a	3	4	7	6.5	2009	NED	2014	NED	2014	NED	2014	0.22	2014			Cohort B_pT3_8.1, Cohort B_pT3_8.2	pT3_8.1, pT3_8.2
Cohort B_pT3_9	pT3	60	White	pT3a	4	3	7	4.4	2009	NED	2011	NED	2011	NED	2011					Cohort B_pT3_9.1, Cohort B_pT3_9.2	pT3_9.1, pT3_9.2
Cohort B_pT3_10	pT3	55	Black	pT3b	4	3	7	5.7	2008	NED	2013	NED	2013	NED	2014					Cohort B_pT3_10.1, Cohort B_pT3_10.2	pT3_10.1, pT3_10.2
Cohort B_pT3_11	pT3	64	Black	pT3b	3	4	7	9.8	2010					NED	2011					Cohort B_pT3_11.1, Cohort B_pT3_11.2	pT3_11.1, pT3_11.2
Cohort B_pT3_12	pT3	52	White	pT3a	4	3	7	5.20	2010			Biochemical Recurrence	2013	Biochemical Recurrence	2013	0.226	2013			Cohort B_pT3_12.1, Cohort B_pT3_12.2	pT3_12.1, pT3_12.2
Cohort B_pT3_13	pT3	67	Black	pT3b	3	4	7	6.0	2010	NED	2012	NED	2013	NED	2014					Cohort B_pT3_13.1, Cohort B_pT3_13.2	pT3_13.1, pT3_13.2
Cohort B_pT3_14	pT3	70	White	pT3a	3	4	7	7.2	2010	NED	2012	NED	2013	Stable	2014	1.5	2010			Cohort B_pT3_14.1, Cohort B_pT3_14.2	pT3_14.1, pT3_14.2
Cohort B_pT3_15	pT3	57	White	pT3a	3	3	6	4.4	2010	Undecided on Treatment	2011	Undecided on Treatment	2011	NED	2011					Cohort B_pT3_15.1, Cohort B_pT3_15.2	pT3_15.1, pT3_15.2
Cohort B_pT3_16	pT3	62	White	pT3a	3	4	7	5.4	2011	Undecided on Treatment	2011	NED	2011	NED	2012					Cohort B_pT3_16.1, Cohort B_pT3_16.2	pT3_16.1, pT3_16.2
Cohort B_pT3_17	pT3	58	Black	pT3a	3	4	7	4.3	2011	NED	2013	NED	2013	NED	2014					Cohort B_pT3_17.1, Cohort B_pT3_17.2	pT3_17.1, pT3_17.2
Cohort B_pT3_18	pT3	62	Black	pT3a	3	4	7	5.7	2011	NED	2013	NED	2013	NED	2014					Cohort B_pT3_18.1, Cohort B_pT3_18.2	pT3_18.1, pT3_18.2
Cohort B_pT3_19	pT3	64	Black	pT3a	3	4	7	4.2	2011	NED	2013	NED	2014	NED	2014					Cohort B_pT3_19.1, Cohort B_pT3_19.2	pT3_19.1, pT3_19.2
Cohort B_pT3_20	pT3	62	White	pT3b	4	3	7	9.050	2011					Undecided on Treatment	2011					Cohort B_pT3_20.1, Cohort B_pT3_20.2	pT3_20.1, pT3_20.2
Cohort B_pT3_21	pT3	65	White	pT3a	3	4	7	4.9	2011	NED	2013	Rising PSA	2014	Rising PSA	2014	0.24	2013			Cohort B_pT3_21.1, Cohort B_pT3_21.2	pT3_21.1, pT3_21.2
Cohort B_pT3_22	pT3	67	Black	pT3b	3	4	7	15.100	2012	NED	2013	NED	2013	NED	2013					Cohort B_pT3_22.1, Cohort B_pT3_22.2	pT3_22.1, pT3_22.2
Cohort B_pT3_23	pT3	67	Black	pT3b	5	4	9	3.360	2012			Undecided on Treatment	2012	Undecided on Treatment	2012					Cohort B_pT3_23.1, Cohort B_pT3_23.2	pT3_23.1, pT3_23.2
Cohort B_pT3_24	pT3	46	White	pT3	4	3	7	6.950	2012	Metastatic Disease	2014	Metastatic Disease	2014	Metastatic Disease	2014	2.64	2013	Abnormal Malignant	2013	Cohort B_pT3_24.1, Cohort B_pT3_24.2	pT3_24.1, pT3_24.2
Cohort B_pT3_25	pT3	56	Asian	pT3a	3	4	7	5.5	2012	Undecided on Treatment	2013	Undecided on Treatment	2013	NED	2014					Cohort B_pT3_25.1, Cohort B_pT3_25.2	pT3_25.1, pT3_25.2
Cohort B_pT3_26	pT3	53	Black	pT3a	3	3	6	3.370	2013	Undecided on Treatment	2013	Undecided on Treatment	2013	NED	2014					Cohort B_pT3_26.1, Cohort B_pT3_26.2	pT3_26.1, pT3_26.2
Cohort B_pT3_27	pT3	72	Black	pT3a	4	3	7	13.2	2013			Undecided on Treatment	2013	Undecided on Treatment	2013	0.2	2014			Cohort B_pT3_27.1, Cohort B_pT3_27.2	pT3_27.1, pT3_27.2
Cohort B_pT3_28	pT3	53	White	pT3a	4	5	9	29.83	2013			Undecided on Treatment	2013	Undecided on Treatment	2014	0.52	2014			Cohort B_pT3_28.1, Cohort B_pT3_28.2	pT3_28.1, pT3_28.2
Cohort B_pT3_29	pT3	62	White	pT3b	4	4	8	7.3	2013	NED	2014	NED	2014	Stable	2014					Cohort B_pT3_29.1, Cohort B_pT3_29.2	pT3_29.1, pT3_29.2
