# Supplementary material for: Targeted proteomics identifies liquid-biopsy signatures for extracapsular prostate cancer
Source: Nat Commun. 2016 Jun 28;7:11906. doi: 10.1038/ncomms11906 (PMC4931234; doi:10.1038/ncomms11906)
Supplement: Supplementary Table 2 — Performance of predictors with and without additional peptides from the same protein [file ncomms11906-s3.xlsx]

## Sheet: Supplementary Table 2
Supplementary Table 2. Performance of predictors with and without additional peptides from the same protein
Cancer vs Normal	# of peptides	AUC	Accuracy	Sensitivity	Specificity	Comment
Selected peptide	6	0.786667	0.716154	0.815556	0.4925	Selected peptides for predictor generation
Add peptide	7	0.808889	0.740769	0.826667	0.5475	Added two IDHC peptides and two SERA peptides
p-value	-	0.18353	0.112405	0.538744	0.112278
pT3 vs pT2	# of peptides	AUC	Accuracy	Sensitivity	Specificity	Comment
Selected peptide	7	0.770833	0.73625	0.435	0.836667	Selected peptides for predictor generation
Add peptide	8	0.771667	0.72125	0.465	0.806667	Added two SERA peptides
p-value	-	0.971832	0.480624	0.569543	0.185134
