# Supplementary material for: Targeted proteomics identifies liquid-biopsy signatures for extracapsular prostate cancer
Source: Nat Commun. 2016 Jun 28;7:11906. doi: 10.1038/ncomms11906 (PMC4931234; doi:10.1038/ncomms11906)
Supplement: Supplementary Table 3 — Summary of datasets for predictor generation [file ncomms11906-s4.xlsx]

## Sheet: Supplementary Table 3
Supplementary Table 3. Summary of datasets for predictor generation
Predictor	Type of Positive set	Type of Negative set	# of Positive set	# of Negative set	# of Trainin set	# of Testing set
Diagnosis (Cancer vs Normal)	Cancer (pT3 + pT2)	Normal	90	48	125	13
Prognosis (pT3 vs pT2)	pT3	pT2	29	61	82	8
