# Supplementary material for: Targeted proteomics identifies liquid-biopsy signatures for extracapsular prostate cancer
Source: Nat Commun. 2016 Jun 28;7:11906. doi: 10.1038/ncomms11906 (PMC4931234; doi:10.1038/ncomms11906)
Supplement: Supplementary Table 4 — Predictor performance depending on training set size* [file ncomms11906-s5.xlsx]

## Sheet: Supplementary Table 4
Supplementary Table 4. Predictor performance depending on training set size*
Training set size	Predictor Type	AUC	95 % CI	P.value (0.6 vs 0.9)
0.6	Diagnosis (Cancer vs Normal)	0.556345	0.54 – 0.57	7.48191e-08
0.8	Diagnosis (Cancer vs Normal)	0.612716	0.59 – 0.63
0.9	Diagnosis (Cancer vs Normal)	0.636944	0.61 – 0.66
0.6	Prognosis (pT3 vs pT2)	0.556894	0.54 – 0.57	2.43417e-11
0.8	Prognosis (pT3 vs pT2)	0.594	0.58 – 0.61
0.9	Prognosis (pT3 vs pT2)	0.70125	0.67 – 0.74
* All 34 peptides are used to generate prediction models.
