# Supplementary material for: Targeted proteomics identifies liquid-biopsy signatures for extracapsular prostate cancer
Source: Nat Commun. 2016 Jun 28;7:11906. doi: 10.1038/ncomms11906 (PMC4931234; doi:10.1038/ncomms11906)
Supplement: Supplementary Table 5 — Performance of different machine learning algorithms [file ncomms11906-s6.xlsx]

## Sheet: Supplementary Table 5
Supplementary Table 5. Performance of different machine learning algorithms
Cancer vs Normal	rf	svmRadial	svmLinear	nb	glm	glmboost	gbm	glmnet
AUC	0.657222	0.634167	0.606944	0.604566	0.636944	0.632778	0.636944	0.686667
Accuracy	0.679231	0.683077	0.692308	0.443846	0.593077	0.640769	0.641538	0.675385
Sensitivity	0.886667	0.98	0.99	0.337778	0.676667	0.81	0.791111	0.963333
Specificity	0.2125	0.015	0.0225	0.6825	0.405	0.26	0.305	0.0275
pT3 vs pT2	rf	svmRadial	svmLinear	nb	glm	glmboost	gbm	glmnet
AUC	0.712083	0.684167	0.670833	0.6795	0.70125	0.704167	0.689583	0.69
Accuracy	0.66	0.73375	0.7375	0.45875	0.55125	0.6475	0.5925	0.715
Sensitivity	0.12	0.005	0.005	0.485	0.425	0.28	0.26	0.12
Specificity	0.84	0.976667	0.981667	0.45	0.593333	0.77	0.703333	0.913333
* Predictive model is generated using all peptides and performance is measured from 100 bootstrap samples
