# Supplementary material for: Targeted proteomics identifies liquid-biopsy signatures for extracapsular prostate cancer
Source: Nat Commun. 2016 Jun 28;7:11906. doi: 10.1038/ncomms11906 (PMC4931234; doi:10.1038/ncomms11906)
Supplement: Supplementary Table 6 — Predictor performance of test set depending on the number of biomarker candidates [file ncomms11906-s7.xlsx]

## Sheet: Supplementary Table 6
Supplementary Table 6. Predictor performance of test set depending on the number of biomarker candidates
	# of Peptides
Diagnosis (Cancer vs Normal)	3	4	5	6	7	8	9	10	12	15
Prediction model	0.748611	0.734444	0.736667	0.786667	0.771944	0.779167	0.778194	0.770833	0.765556	0.747639
Random selection	0.645278	0.61	0.623611	0.611111	0.621944	0.633889	0.626667	0.634444	0.625556	0.648889
P-value*	3.1151e-08	2.71152e-11	7.75583e-10	3.008e-22	1.6412e-14	9.48511e-14	4.57144e-17	3.28916e-13	2.46557e-13	1.05144e-07
	# of Peptides
Prognosis (pT3 vs pT2)	3	4	5	6	7	8	9	10	12	15
Prediction model	0.710833	0.714167	0.7525	0.7575	0.770833	0.766667	0.768333	0.765	0.745	0.743333
Random selection	0.731667	0.6725	0.689167	0.675833	0.6825	0.685833	0.690833	0.688333	0.7	0.705
P-value*	0.428763	0.0609848	0.0159115	0.000419013	0.0002145	0.00110873	0.00142382	0.00161885	0.0614031	0.109003
* P-value is calculated using Student's t-test
