# Supplementary material for: Targeted proteomics identifies liquid-biopsy signatures for extracapsular prostate cancer
Source: Nat Commun. 2016 Jun 28;7:11906. doi: 10.1038/ncomms11906 (PMC4931234; doi:10.1038/ncomms11906)
Supplement: Supplementary Table 7 — Skyline exported data for all peptides quantified in cohort B (34 peptides, 207 samples, technical duplicates, light & heavy peptides = 28152 rows) [file ncomms11906-s8.xlsx]

## Sheet: final skyline reports cohort b
Supplemental Table 7
Skyline exported data for all peptides quantified in cohort B (34 peptides, 207 samples, technical duplicates, light & heavy peptides = 28152 rows).
Shown are: peptide sequence, UniProt accession, Sample ID, replicate number, risk group, modification (heavy=standard or light=endogenous peptide), precursor ion m/z, precursor ion charge, product ion m/z, product ion charge, quantified fragment ion, retention time of eluting peptide and Skyline obtained peak area.
Peptide Sequence	Protein Name	EVMS ID	Rep	Risk	Modification	Precursor Mz	Precursor Charge	Product Mz	Product Charge	Fragment Ion	Retention Time	Area	Peak Rank
AGALNSNDAFVLK	sp|P06396|GELS_HUMAN	5565	1	BPH	heavy	664.358	2	1015.53	1	y9	26.13	1768	1
AGALNSNDAFVLK	sp|P06396|GELS_HUMAN	5565	1	BPH	light	660.351	2	1007.52	1	y9	26.15	77702	1
AGALNSNDAFVLK	sp|P06396|GELS_HUMAN	5565	2	BPH	heavy	664.358	2	1015.53	1	y9	26.05	1375	1
AGALNSNDAFVLK	sp|P06396|GELS_HUMAN	5565	2	BPH	light	660.351	2	1007.52	1	y9	26.06	90411	1
ATDFVVPGPGK	sp|O75874|IDHC_HUMAN	5565	1	BPH	heavy	548.3	2	463.275	1	y5	23.36	12695	1
ATDFVVPGPGK	sp|O75874|IDHC_HUMAN	5565	1	BPH	light	544.293	2	455.261	1	y5	23.36	41532	1
ATDFVVPGPGK	sp|O75874|IDHC_HUMAN	5565	2	BPH	heavy	548.3	2	463.275	1	y5	23.3	11252	1
ATDFVVPGPGK	sp|O75874|IDHC_HUMAN	5565	2	BPH	light	544.293	2	455.261	1	y5	23.3	39402	1
FFPLESWQIGK	sp|P30046|DOPD_HUMAN	5565	1	BPH	heavy	680.363	2	1065.58	1	y9	34.75	12	1
FFPLESWQIGK	sp|P30046|DOPD_HUMAN	5565	1	BPH	light	676.356	2	1057.57	1	y9	34.72	3167	1
FFPLESWQIGK	sp|P30046|DOPD_HUMAN	5565	2	BPH	heavy	680.363	2	1065.58	1	y9	34.58	5	1
FFPLESWQIGK	sp|P30046|DOPD_HUMAN	5565	2	BPH	light	676.356	2	1057.57	1	y9	34.63	3219	1
FSVSPVVR	sp|P13639|EF2_HUMAN	5565	1	BPH	heavy	450.762	2	567.349	1	y5	22.79	15920	1
FSVSPVVR	sp|P13639|EF2_HUMAN	5565	1	BPH	light	445.758	2	557.341	1	y5	22.82	7663	1
FSVSPVVR	sp|P13639|EF2_HUMAN	5565	2	BPH	heavy	450.762	2	567.349	1	y5	22.74	15451	1
FSVSPVVR	sp|P13639|EF2_HUMAN	5565	2	BPH	light	445.758	2	557.341	1	y5	22.75	8164	1
FVFSEVNGDR	sp|P49221|TGM4_HUMAN	5565	1	BPH	heavy	590.287	2	933.43	1	y8	24.5	4303	1
FVFSEVNGDR	sp|P49221|TGM4_HUMAN	5565	1	BPH	light	585.283	2	923.422	1	y8	24.54	6	1
FVFSEVNGDR	sp|P49221|TGM4_HUMAN	5565	2	BPH	heavy	590.287	2	933.43	1	y8	24.45	4195	1
FVFSEVNGDR	sp|P49221|TGM4_HUMAN	5565	2	BPH	light	585.283	2	923.422	1	y8	24.57	0	1
GFTIPEAFR	sp|O00299|CLIC1_HUMAN	5565	1	BPH	heavy	524.279	2	629.328	1	y5	29.67	2779	1
GFTIPEAFR	sp|O00299|CLIC1_HUMAN	5565	1	BPH	light	519.274	2	619.32	1	y5	29.71	30895	1
GFTIPEAFR	sp|O00299|CLIC1_HUMAN	5565	2	BPH	heavy	524.279	2	629.328	1	y5	29.62	2596	1
GFTIPEAFR	sp|O00299|CLIC1_HUMAN	5565	2	BPH	light	519.274	2	619.32	1	y5	29.64	31645	1
GGIVDEGALLR	sp|O43175|SERA_HUMAN	5565	1	BPH	heavy	555.313	2	783.423	1	y7	26.96	5884	1
GGIVDEGALLR	sp|O43175|SERA_HUMAN	5565	1	BPH	light	550.309	2	773.415	1	y7	26.94	3809	1
GGIVDEGALLR	sp|O43175|SERA_HUMAN	5565	2	BPH	heavy	555.313	2	783.423	1	y7	26.88	6800	1
GGIVDEGALLR	sp|O43175|SERA_HUMAN	5565	2	BPH	light	550.309	2	773.415	1	y7	26.88	3929	1
HSQPWQVLVASR	sp|P07288|KLK3_HUMAN	5565	1	BPH	heavy	709.382	2	1065.61	1	y9	25.15	150	1
HSQPWQVLVASR	sp|P07288|KLK3_HUMAN	5565	1	BPH	light	704.378	2	1055.6	1	y9	25.11	138517	1
HSQPWQVLVASR	sp|P07288|KLK3_HUMAN	5565	2	BPH	heavy	709.382	2	1065.61	1	y9	24.86	4	1
HSQPWQVLVASR	sp|P07288|KLK3_HUMAN	5565	2	BPH	light	704.378	2	1055.6	1	y9	25.01	142853	1
LEFSTGPNPSIAK	sp|P49221|TGM4_HUMAN	5565	1	BPH	heavy	684.866	2	791.45	1	y8	24.94	1689	1
LEFSTGPNPSIAK	sp|P49221|TGM4_HUMAN	5565	1	BPH	light	680.859	2	783.436	1	y8	24.91	31	1
LEFSTGPNPSIAK	sp|P49221|TGM4_HUMAN	5565	2	BPH	heavy	684.866	2	791.45	1	y8	24.84	2149	1
LEFSTGPNPSIAK	sp|P49221|TGM4_HUMAN	5565	2	BPH	light	680.859	2	783.436	1	y8	25.08	4	1
LPFPIIDDR	sp|P30041|PRDX6_HUMAN	5565	1	BPH	heavy	548.307	2	738.402	1	y6	31.69	2090	1
LPFPIIDDR	sp|P30041|PRDX6_HUMAN	5565	1	BPH	light	543.303	2	728.394	1	y6	31.71	31552	1
LPFPIIDDR	sp|P30041|PRDX6_HUMAN	5565	2	BPH	heavy	548.307	2	738.402	1	y6	31.61	2405	1
LPFPIIDDR	sp|P30041|PRDX6_HUMAN	5565	2	BPH	light	543.303	2	728.394	1	y6	31.61	30991	1
LQSLFDSPDFSK	sp|P36955|PEDF_HUMAN	5565	1	BPH	heavy	696.35	2	1150.55	1	y10	30.14	152	1
LQSLFDSPDFSK	sp|P36955|PEDF_HUMAN	5565	1	BPH	light	692.343	2	1142.54	1	y10	30.07	1128	1
LQSLFDSPDFSK	sp|P36955|PEDF_HUMAN	5565	2	BPH	heavy	696.35	2	1150.55	1	y10	30	381	1
LQSLFDSPDFSK	sp|P36955|PEDF_HUMAN	5565	2	BPH	light	692.343	2	1142.54	1	y10	30	1579	1
LSEPAELTDAVK	sp|P07288|KLK3_HUMAN	5565	1	BPH	heavy	640.845	2	951.524	1	y9	24.91	5417	1
LSEPAELTDAVK	sp|P07288|KLK3_HUMAN	5565	1	BPH	light	636.838	2	943.509	1	y9	24.93	293919	1
LSEPAELTDAVK	sp|P07288|KLK3_HUMAN	5565	2	BPH	heavy	640.845	2	951.524	1	y9	24.84	5094	1
LSEPAELTDAVK	sp|P07288|KLK3_HUMAN	5565	2	BPH	light	636.838	2	943.509	1	y9	24.84	262180	1
LSILYPATTGR	sp|P30041|PRDX6_HUMAN	5565	1	BPH	heavy	601.344	2	612.334	1	y6	27.01	8405	1
LSILYPATTGR	sp|P30041|PRDX6_HUMAN	5565	1	BPH	light	596.34	2	602.326	1	y6	27.01	49773	1
LSILYPATTGR	sp|P30041|PRDX6_HUMAN	5565	2	BPH	heavy	601.344	2	612.334	1	y6	26.93	9056	1
LSILYPATTGR	sp|P30041|PRDX6_HUMAN	5565	2	BPH	light	596.34	2	602.326	1	y6	26.93	49825	1
LSYEGEVTK	sp|P36955|PEDF_HUMAN	5565	1	BPH	heavy	517.268	2	833.413	1	y7	18.19	1180	1
LSYEGEVTK	sp|P36955|PEDF_HUMAN	5565	1	BPH	light	513.261	2	825.399	1	y7	17.9	6	1
LSYEGEVTK	sp|P36955|PEDF_HUMAN	5565	2	BPH	heavy	517.268	2	833.413	1	y7	17.75	7950	1
LSYEGEVTK	sp|P36955|PEDF_HUMAN	5565	2	BPH	light	513.261	2	825.399	1	y7	17.87	146	1
LTFDEYR	sp|P12429|ANXA3_HUMAN	5565	1	BPH	heavy	477.234	2	739.328	1	y5	22.87	10540	1
LTFDEYR	sp|P12429|ANXA3_HUMAN	5565	1	BPH	light	472.23	2	729.32	1	y5	22.86	3154	1
LTFDEYR	sp|P12429|ANXA3_HUMAN	5565	2	BPH	heavy	477.234	2	739.328	1	y5	22.82	11036	1
LTFDEYR	sp|P12429|ANXA3_HUMAN	5565	2	BPH	light	472.23	2	729.32	1	y5	22.82	3446	1
LVSESSDVLPK	sp|P05787|K2C8_HUMAN	5565	1	BPH	heavy	591.329	2	969.498	1	y9	22.12	10541	1
LVSESSDVLPK	sp|P05787|K2C8_HUMAN	5565	1	BPH	light	587.322	2	961.484	1	y9	22.12	1427	1
LVSESSDVLPK	sp|P05787|K2C8_HUMAN	5565	2	BPH	heavy	591.329	2	969.498	1	y9	21.99	11873	1
LVSESSDVLPK	sp|P05787|K2C8_HUMAN	5565	2	BPH	light	587.322	2	961.484	1	y9	22.02	1608	1
NLLSVAYK	sp|P31947|1433S_HUMAN	5565	1	BPH	heavy	458.273	2	688.412	1	y6	24.25	9330	1
NLLSVAYK	sp|P31947|1433S_HUMAN	5565	1	BPH	light	454.266	2	680.398	1	y6	24.25	62818	1
NLLSVAYK	sp|P31947|1433S_HUMAN	5565	2	BPH	heavy	458.273	2	688.412	1	y6	24.14	8924	1
NLLSVAYK	sp|P31947|1433S_HUMAN	5565	2	BPH	light	454.266	2	680.398	1	y6	24.14	56488	1
NSLFEYQK	sp|P02671|FIBA_HUMAN	5565	1	BPH	heavy	518.763	2	722.36	1	y5	21.61	7920	1
NSLFEYQK	sp|P02671|FIBA_HUMAN	5565	1	BPH	light	514.756	2	714.346	1	y5	21.97	7112	1
NSLFEYQK	sp|P02671|FIBA_HUMAN	5565	2	BPH	heavy	518.763	2	722.36	1	y5	21.89	8360	1
NSLFEYQK	sp|P02671|FIBA_HUMAN	5565	2	BPH	light	514.756	2	714.346	1	y5	21.89	7866	1
SEIDLLDIR	sp|P12429|ANXA3_HUMAN	5565	1	BPH	heavy	542.3	2	754.433	1	y6	31.59	2650	1
SEIDLLDIR	sp|P12429|ANXA3_HUMAN	5565	1	BPH	light	537.295	2	744.425	1	y6	31.42	3091	1
SEIDLLDIR	sp|P12429|ANXA3_HUMAN	5565	2	BPH	heavy	542.3	2	754.433	1	y6	31.5	2956	1
SEIDLLDIR	sp|P12429|ANXA3_HUMAN	5565	2	BPH	light	537.295	2	744.425	1	y6	31.33	3085	1
SSEDPNEDIVER	sp|P01591|IGJ_HUMAN	5565	1	BPH	heavy	700.314	2	981.488	1	y8	18.98	743	1
SSEDPNEDIVER	sp|P01591|IGJ_HUMAN	5565	1	BPH	light	695.31	2	971.479	1	y8	18.69	1283	1
SSEDPNEDIVER	sp|P01591|IGJ_HUMAN	5565	2	BPH	heavy	700.314	2	981.488	1	y8	18.79	2752	1
SSEDPNEDIVER	sp|P01591|IGJ_HUMAN	5565	2	BPH	light	695.31	2	971.479	1	y8	18.82	4995	1
TGLQEVEVK	sp|P01024|CO3_HUMAN	5565	1	BPH	heavy	505.784	2	739.408	1	y6	19.56	2777	1
TGLQEVEVK	sp|P01024|CO3_HUMAN	5565	1	BPH	light	501.777	2	731.393	1	y6	19.59	40	1
TGLQEVEVK	sp|P01024|CO3_HUMAN	5565	2	BPH	heavy	505.784	2	739.408	1	y6	19.4	6249	1
TGLQEVEVK	sp|P01024|CO3_HUMAN	5565	2	BPH	light	501.777	2	731.393	1	y6	19.35	257	1
TGQEIPVNVR	sp|Q96KP4|CNDP2_HUMAN	5565	1	BPH	heavy	561.811	2	594.36	1	y5	20.87	37539	1
TGQEIPVNVR	sp|Q96KP4|CNDP2_HUMAN	5565	1	BPH	light	556.807	2	584.351	1	y5	20.85	13815	1
TGQEIPVNVR	sp|Q96KP4|CNDP2_HUMAN	5565	2	BPH	heavy	561.811	2	594.36	1	y5	20.73	30609	1
TGQEIPVNVR	sp|Q96KP4|CNDP2_HUMAN	5565	2	BPH	light	556.807	2	584.351	1	y5	20.73	12009	1
TLGILGLGR	sp|O43175|SERA_HUMAN	5565	1	BPH	heavy	455.291	2	695.444	1	y7	29.43	5912	1
TLGILGLGR	sp|O43175|SERA_HUMAN	5565	1	BPH	light	450.287	2	685.436	1	y7	29.47	20104	1
TLGILGLGR	sp|O43175|SERA_HUMAN	5565	2	BPH	heavy	455.291	2	695.444	1	y7	29.36	4593	1
TLGILGLGR	sp|O43175|SERA_HUMAN	5565	2	BPH	light	450.287	2	685.436	1	y7	29.4	19334	1
TPAQFDADELR	sp|P04083|ANXA1_HUMAN	5565	1	BPH	heavy	636.808	2	875.413	1	y7	23.53	2009	1
TPAQFDADELR	sp|P04083|ANXA1_HUMAN	5565	1	BPH	light	631.804	2	865.405	1	y7	23.52	501	1
TPAQFDADELR	sp|P04083|ANXA1_HUMAN	5565	2	BPH	heavy	636.808	2	875.413	1	y7	23.45	1514	1
TPAQFDADELR	sp|P04083|ANXA1_HUMAN	5565	2	BPH	light	631.804	2	865.405	1	y7	23.45	587	1
VDLITFDTPFAGR	sp|P43251|BTD_HUMAN	5565	1	BPH	heavy	731.384	2	1021.5	1	y9	35.72	3120	1
VDLITFDTPFAGR	sp|P43251|BTD_HUMAN	5565	1	BPH	light	726.38	2	1011.49	1	y9	35.53	22787	1
VDLITFDTPFAGR	sp|P43251|BTD_HUMAN	5565	2	BPH	heavy	731.384	2	1021.5	1	y9	35.65	3412	1
VDLITFDTPFAGR	sp|P43251|BTD_HUMAN	5565	2	BPH	light	726.38	2	1011.49	1	y9	35.44	22904	1
VEITYTPSDGTQK	sp|O75874|IDHC_HUMAN	5565	1	BPH	heavy	723.864	2	740.366	1	y7	21.16	1926	1
VEITYTPSDGTQK	sp|O75874|IDHC_HUMAN	5565	1	BPH	light	719.857	2	732.352	1	y7	21.11	608	1
VEITYTPSDGTQK	sp|O75874|IDHC_HUMAN	5565	2	BPH	heavy	723.864	2	740.366	1	y7	21.12	1919	1
VEITYTPSDGTQK	sp|O75874|IDHC_HUMAN	5565	2	BPH	light	719.857	2	732.352	1	y7	21.14	871	1
VLDIIATINK	sp|P07686|HEXB_HUMAN	5565	1	BPH	heavy	554.347	2	895.534	1	y8	30.1	794	1
VLDIIATINK	sp|P07686|HEXB_HUMAN	5565	1	BPH	light	550.34	2	887.52	1	y8	30.1	34941	1
VLDIIATINK	sp|P07686|HEXB_HUMAN	5565	2	BPH	heavy	554.347	2	895.534	1	y8	30.03	438	1
VLDIIATINK	sp|P07686|HEXB_HUMAN	5565	2	BPH	light	550.34	2	887.52	1	y8	30.03	30762	1
VLTPELYAELR	sp|P12277|KCRB_HUMAN	5565	1	BPH	heavy	657.371	2	1000.53	1	y8	29.97	459	1
VLTPELYAELR	sp|P12277|KCRB_HUMAN	5565	1	BPH	light	652.366	2	990.525	1	y8	30	55468	1
VLTPELYAELR	sp|P12277|KCRB_HUMAN	5565	2	BPH	heavy	657.371	2	1000.53	1	y8	29.93	490	1
VLTPELYAELR	sp|P12277|KCRB_HUMAN	5565	2	BPH	light	652.366	2	990.525	1	y8	29.93	55232	1
VNPALAELNLR	sp|P13489|RINI_HUMAN	5565	1	BPH	heavy	610.355	2	725.418	1	y6	27.86	1024	1
VNPALAELNLR	sp|P13489|RINI_HUMAN	5565	1	BPH	light	605.351	2	715.41	1	y6	27.86	3693	1
VNPALAELNLR	sp|P13489|RINI_HUMAN	5565	2	BPH	heavy	610.355	2	725.418	1	y6	27.79	1293	1
VNPALAELNLR	sp|P13489|RINI_HUMAN	5565	2	BPH	light	605.351	2	715.41	1	y6	27.81	4005	1
VTLTLPVLNAAR	sp|O95336|6PGL_HUMAN	5565	1	BPH	heavy	639.394	2	750.45	1	y7	32.34	1547	1
VTLTLPVLNAAR	sp|O95336|6PGL_HUMAN	5565	1	BPH	light	634.39	2	740.441	1	y7	32.36	114734	1
VTLTLPVLNAAR	sp|O95336|6PGL_HUMAN	5565	2	BPH	heavy	639.394	2	750.45	1	y7	32.24	1504	1
VTLTLPVLNAAR	sp|O95336|6PGL_HUMAN	5565	2	BPH	light	634.39	2	740.441	1	y7	32.26	79090	1
VTVAGLAGK	sp|Q99497|PARK7_HUMAN	5565	1	BPH	heavy	412.26	2	623.397	1	y7	19.27	7928	1
VTVAGLAGK	sp|Q99497|PARK7_HUMAN	5565	1	BPH	light	408.253	2	615.382	1	y7	19.27	18225	1
VTVAGLAGK	sp|Q99497|PARK7_HUMAN	5565	2	BPH	heavy	412.26	2	623.397	1	y7	18.88	27210	1
VTVAGLAGK	sp|Q99497|PARK7_HUMAN	5565	2	BPH	light	408.253	2	615.382	1	y7	18.86	62890	1
YGLVTYATYPK	sp|P00751|CFAB_HUMAN	5565	1	BPH	heavy	642.342	2	851.439	1	y7	26.13	844	1
YGLVTYATYPK	sp|P00751|CFAB_HUMAN	5565	1	BPH	light	638.335	2	843.425	1	y7	26.13	6978	1
YGLVTYATYPK	sp|P00751|CFAB_HUMAN	5565	2	BPH	heavy	642.342	2	851.439	1	y7	26.04	1424	1
YGLVTYATYPK	sp|P00751|CFAB_HUMAN	5565	2	BPH	light	638.335	2	843.425	1	y7	26.06	8149	1
YLGEEYVK	sp|P02787|TRFE_HUMAN	5565	1	BPH	heavy	504.76	2	732.365	1	y6	22.5	11238	1
YLGEEYVK	sp|P02787|TRFE_HUMAN	5565	1	BPH	light	500.753	2	724.351	1	y6	22.5	100586	1
YLGEEYVK	sp|P02787|TRFE_HUMAN	5565	2	BPH	heavy	504.76	2	732.365	1	y6	22.4	11321	1
YLGEEYVK	sp|P02787|TRFE_HUMAN	5565	2	BPH	light	500.753	2	724.351	1	y6	22.4	112976	1
YLQEIYNSNNQK	sp|P02679|FIBG_HUMAN	5565	1	BPH	heavy	761.375	2	875.41	1	y7	20.97	1179	1
YLQEIYNSNNQK	sp|P02679|FIBG_HUMAN	5565	1	BPH	light	757.368	2	867.396	1	y7	21.04	1581	1
YLQEIYNSNNQK	sp|P02679|FIBG_HUMAN	5565	2	BPH	heavy	761.375	2	875.41	1	y7	20.9	1118	1
YLQEIYNSNNQK	sp|P02679|FIBG_HUMAN	5565	2	BPH	light	757.368	2	867.396	1	y7	20.92	1517	1
AGALNSNDAFVLK	sp|P06396|GELS_HUMAN	5635	1	BPH	heavy	664.358	2	1015.53	1	y9	25.53	2974	1
AGALNSNDAFVLK	sp|P06396|GELS_HUMAN	5635	1	BPH	light	660.351	2	1007.52	1	y9	25.55	92177	1
AGALNSNDAFVLK	sp|P06396|GELS_HUMAN	5635	2	BPH	heavy	664.358	2	1015.53	1	y9	25.6	3014	1
AGALNSNDAFVLK	sp|P06396|GELS_HUMAN	5635	2	BPH	light	660.351	2	1007.52	1	y9	25.6	106045	1
ATDFVVPGPGK	sp|O75874|IDHC_HUMAN	5635	1	BPH	heavy	548.3	2	463.275	1	y5	22.8	10344	1
ATDFVVPGPGK	sp|O75874|IDHC_HUMAN	5635	1	BPH	light	544.293	2	455.261	1	y5	22.8	78794	1
ATDFVVPGPGK	sp|O75874|IDHC_HUMAN	5635	2	BPH	heavy	548.3	2	463.275	1	y5	22.83	9943	1
ATDFVVPGPGK	sp|O75874|IDHC_HUMAN	5635	2	BPH	light	544.293	2	455.261	1	y5	22.83	75895	1
FFPLESWQIGK	sp|P30046|DOPD_HUMAN	5635	1	BPH	heavy	680.363	2	1065.58	1	y9	34	84	1
FFPLESWQIGK	sp|P30046|DOPD_HUMAN	5635	1	BPH	light	676.356	2	1057.57	1	y9	34.05	31795	1
FFPLESWQIGK	sp|P30046|DOPD_HUMAN	5635	2	BPH	heavy	680.363	2	1065.58	1	y9	34.15	75	1
FFPLESWQIGK	sp|P30046|DOPD_HUMAN	5635	2	BPH	light	676.356	2	1057.57	1	y9	34.12	25779	1
FSVSPVVR	sp|P13639|EF2_HUMAN	5635	1	BPH	heavy	450.762	2	567.349	1	y5	22.15	14579	1
FSVSPVVR	sp|P13639|EF2_HUMAN	5635	1	BPH	light	445.758	2	557.341	1	y5	22.13	7122	1
FSVSPVVR	sp|P13639|EF2_HUMAN	5635	2	BPH	heavy	450.762	2	567.349	1	y5	22.15	14363	1
FSVSPVVR	sp|P13639|EF2_HUMAN	5635	2	BPH	light	445.758	2	557.341	1	y5	22.15	5983	1
FVFSEVNGDR	sp|P49221|TGM4_HUMAN	5635	1	BPH	heavy	590.287	2	933.43	1	y8	24.15	8391	1
FVFSEVNGDR	sp|P49221|TGM4_HUMAN	5635	1	BPH	light	585.283	2	923.422	1	y8	24.17	21677	1
FVFSEVNGDR	sp|P49221|TGM4_HUMAN	5635	2	BPH	heavy	590.287	2	933.43	1	y8	24.17	8422	1
FVFSEVNGDR	sp|P49221|TGM4_HUMAN	5635	2	BPH	light	585.283	2	923.422	1	y8	24.19	22626	1
GFTIPEAFR	sp|O00299|CLIC1_HUMAN	5635	1	BPH	heavy	524.279	2	629.328	1	y5	29.18	5759	1
GFTIPEAFR	sp|O00299|CLIC1_HUMAN	5635	1	BPH	light	519.274	2	619.32	1	y5	29.18	66308	1
GFTIPEAFR	sp|O00299|CLIC1_HUMAN	5635	2	BPH	heavy	524.279	2	629.328	1	y5	29.17	6814	1
GFTIPEAFR	sp|O00299|CLIC1_HUMAN	5635	2	BPH	light	519.274	2	619.32	1	y5	29.19	63434	1
GGIVDEGALLR	sp|O43175|SERA_HUMAN	5635	1	BPH	heavy	555.313	2	783.423	1	y7	26.48	13265	1
GGIVDEGALLR	sp|O43175|SERA_HUMAN	5635	1	BPH	light	550.309	2	773.415	1	y7	26.48	7581	1
GGIVDEGALLR	sp|O43175|SERA_HUMAN	5635	2	BPH	heavy	555.313	2	783.423	1	y7	26.48	11393	1
GGIVDEGALLR	sp|O43175|SERA_HUMAN	5635	2	BPH	light	550.309	2	773.415	1	y7	26.48	6827	1
HSQPWQVLVASR	sp|P07288|KLK3_HUMAN	5635	1	BPH	heavy	709.382	2	1065.61	1	y9	24.49	348	1
HSQPWQVLVASR	sp|P07288|KLK3_HUMAN	5635	1	BPH	light	704.378	2	1055.6	1	y9	24.48	741068	1
HSQPWQVLVASR	sp|P07288|KLK3_HUMAN	5635	2	BPH	heavy	709.382	2	1065.61	1	y9	24.53	621	1
HSQPWQVLVASR	sp|P07288|KLK3_HUMAN	5635	2	BPH	light	704.378	2	1055.6	1	y9	24.58	753583	1
LEFSTGPNPSIAK	sp|P49221|TGM4_HUMAN	5635	1	BPH	heavy	684.866	2	791.45	1	y8	24.39	3297	1
LEFSTGPNPSIAK	sp|P49221|TGM4_HUMAN	5635	1	BPH	light	680.859	2	783.436	1	y8	24.39	120236	1
LEFSTGPNPSIAK	sp|P49221|TGM4_HUMAN	5635	2	BPH	heavy	684.866	2	791.45	1	y8	24.42	2583	1
LEFSTGPNPSIAK	sp|P49221|TGM4_HUMAN	5635	2	BPH	light	680.859	2	783.436	1	y8	24.42	120136	1
LPFPIIDDR	sp|P30041|PRDX6_HUMAN	5635	1	BPH	heavy	548.307	2	738.402	1	y6	31.11	4678	1
LPFPIIDDR	sp|P30041|PRDX6_HUMAN	5635	1	BPH	light	543.303	2	728.394	1	y6	31.13	60289	1
LPFPIIDDR	sp|P30041|PRDX6_HUMAN	5635	2	BPH	heavy	548.307	2	738.402	1	y6	31.13	5391	1
LPFPIIDDR	sp|P30041|PRDX6_HUMAN	5635	2	BPH	light	543.303	2	728.394	1	y6	31.13	72412	1
LQSLFDSPDFSK	sp|P36955|PEDF_HUMAN	5635	1	BPH	heavy	696.35	2	1150.55	1	y10	29.72	1199	1
LQSLFDSPDFSK	sp|P36955|PEDF_HUMAN	5635	1	BPH	light	692.343	2	1142.54	1	y10	29.72	5740	1
LQSLFDSPDFSK	sp|P36955|PEDF_HUMAN	5635	2	BPH	heavy	696.35	2	1150.55	1	y10	29.74	1297	1
LQSLFDSPDFSK	sp|P36955|PEDF_HUMAN	5635	2	BPH	light	692.343	2	1142.54	1	y10	29.74	6461	1
LSEPAELTDAVK	sp|P07288|KLK3_HUMAN	5635	1	BPH	heavy	640.845	2	951.524	1	y9	24.43	9464	1
LSEPAELTDAVK	sp|P07288|KLK3_HUMAN	5635	1	BPH	light	636.838	2	943.509	1	y9	24.43	531696	1
LSEPAELTDAVK	sp|P07288|KLK3_HUMAN	5635	2	BPH	heavy	640.845	2	951.524	1	y9	24.46	8501	1
LSEPAELTDAVK	sp|P07288|KLK3_HUMAN	5635	2	BPH	light	636.838	2	943.509	1	y9	24.46	468727	1
LSILYPATTGR	sp|P30041|PRDX6_HUMAN	5635	1	BPH	heavy	601.344	2	612.334	1	y6	26.34	17751	1
LSILYPATTGR	sp|P30041|PRDX6_HUMAN	5635	1	BPH	light	596.34	2	602.326	1	y6	26.36	242096	1
LSILYPATTGR	sp|P30041|PRDX6_HUMAN	5635	2	BPH	heavy	601.344	2	612.334	1	y6	26.37	16746	1
LSILYPATTGR	sp|P30041|PRDX6_HUMAN	5635	2	BPH	light	596.34	2	602.326	1	y6	26.39	222449	1
LSYEGEVTK	sp|P36955|PEDF_HUMAN	5635	1	BPH	heavy	517.268	2	833.413	1	y7	17.28	7368	1
LSYEGEVTK	sp|P36955|PEDF_HUMAN	5635	1	BPH	light	513.261	2	825.399	1	y7	17.37	214	1
LSYEGEVTK	sp|P36955|PEDF_HUMAN	5635	2	BPH	heavy	517.268	2	833.413	1	y7	17.59	7398	1
LSYEGEVTK	sp|P36955|PEDF_HUMAN	5635	2	BPH	light	513.261	2	825.399	1	y7	17.6	209	1
LTFDEYR	sp|P12429|ANXA3_HUMAN	5635	1	BPH	heavy	477.234	2	739.328	1	y5	22.58	14793	1
LTFDEYR	sp|P12429|ANXA3_HUMAN	5635	1	BPH	light	472.23	2	729.32	1	y5	22.58	10565	1
LTFDEYR	sp|P12429|ANXA3_HUMAN	5635	2	BPH	heavy	477.234	2	739.328	1	y5	22.61	13705	1
LTFDEYR	sp|P12429|ANXA3_HUMAN	5635	2	BPH	light	472.23	2	729.32	1	y5	22.61	9592	1
LVSESSDVLPK	sp|P05787|K2C8_HUMAN	5635	1	BPH	heavy	591.329	2	969.498	1	y9	21.54	11228	1
LVSESSDVLPK	sp|P05787|K2C8_HUMAN	5635	1	BPH	light	587.322	2	961.484	1	y9	21.52	3725	1
LVSESSDVLPK	sp|P05787|K2C8_HUMAN	5635	2	BPH	heavy	591.329	2	969.498	1	y9	21.55	11121	1
LVSESSDVLPK	sp|P05787|K2C8_HUMAN	5635	2	BPH	light	587.322	2	961.484	1	y9	21.54	3780	1
NLLSVAYK	sp|P31947|1433S_HUMAN	5635	1	BPH	heavy	458.273	2	688.412	1	y6	23.66	16533	1
NLLSVAYK	sp|P31947|1433S_HUMAN	5635	1	BPH	light	454.266	2	680.398	1	y6	23.66	201248	1
NLLSVAYK	sp|P31947|1433S_HUMAN	5635	2	BPH	heavy	458.273	2	688.412	1	y6	23.69	12676	1
NLLSVAYK	sp|P31947|1433S_HUMAN	5635	2	BPH	light	454.266	2	680.398	1	y6	23.69	159341	1
NSLFEYQK	sp|P02671|FIBA_HUMAN	5635	1	BPH	heavy	518.763	2	722.36	1	y5	21.44	7862	1
NSLFEYQK	sp|P02671|FIBA_HUMAN	5635	1	BPH	light	514.756	2	714.346	1	y5	21.44	16556	1
NSLFEYQK	sp|P02671|FIBA_HUMAN	5635	2	BPH	heavy	518.763	2	722.36	1	y5	21.49	7606	1
NSLFEYQK	sp|P02671|FIBA_HUMAN	5635	2	BPH	light	514.756	2	714.346	1	y5	21.49	15193	1
SEIDLLDIR	sp|P12429|ANXA3_HUMAN	5635	1	BPH	heavy	542.3	2	754.433	1	y6	31.04	8121	1
SEIDLLDIR	sp|P12429|ANXA3_HUMAN	5635	1	BPH	light	537.295	2	744.425	1	y6	31.06	8921	1
SEIDLLDIR	sp|P12429|ANXA3_HUMAN	5635	2	BPH	heavy	542.3	2	754.433	1	y6	30.99	6481	1
SEIDLLDIR	sp|P12429|ANXA3_HUMAN	5635	2	BPH	light	537.295	2	744.425	1	y6	31.06	8055	1
SSEDPNEDIVER	sp|P01591|IGJ_HUMAN	5635	1	BPH	heavy	700.314	2	981.488	1	y8	18.54	3059	1
SSEDPNEDIVER	sp|P01591|IGJ_HUMAN	5635	1	BPH	light	695.31	2	971.479	1	y8	18.54	5777	1
SSEDPNEDIVER	sp|P01591|IGJ_HUMAN	5635	2	BPH	heavy	700.314	2	981.488	1	y8	18.7	3034	1
SSEDPNEDIVER	sp|P01591|IGJ_HUMAN	5635	2	BPH	light	695.31	2	971.479	1	y8	18.7	5592	1
TGLQEVEVK	sp|P01024|CO3_HUMAN	5635	1	BPH	heavy	505.784	2	739.408	1	y6	18.8	4733	1
TGLQEVEVK	sp|P01024|CO3_HUMAN	5635	1	BPH	light	501.777	2	731.393	1	y6	18.85	451	1
TGLQEVEVK	sp|P01024|CO3_HUMAN	5635	2	BPH	heavy	505.784	2	739.408	1	y6	18.89	4105	1
TGLQEVEVK	sp|P01024|CO3_HUMAN	5635	2	BPH	light	501.777	2	731.393	1	y6	18.9	747	1
TGQEIPVNVR	sp|Q96KP4|CNDP2_HUMAN	5635	1	BPH	heavy	561.811	2	594.36	1	y5	20.23	27590	1
TGQEIPVNVR	sp|Q96KP4|CNDP2_HUMAN	5635	1	BPH	light	556.807	2	584.351	1	y5	20.23	17347	1
TGQEIPVNVR	sp|Q96KP4|CNDP2_HUMAN	5635	2	BPH	heavy	561.811	2	594.36	1	y5	20.21	26183	1
TGQEIPVNVR	sp|Q96KP4|CNDP2_HUMAN	5635	2	BPH	light	556.807	2	584.351	1	y5	20.23	15561	1
TLGILGLGR	sp|O43175|SERA_HUMAN	5635	1	BPH	heavy	455.291	2	695.444	1	y7	28.8	16370	1
TLGILGLGR	sp|O43175|SERA_HUMAN	5635	1	BPH	light	450.287	2	685.436	1	y7	28.8	48623	1
TLGILGLGR	sp|O43175|SERA_HUMAN	5635	2	BPH	heavy	455.291	2	695.444	1	y7	28.81	16710	1
TLGILGLGR	sp|O43175|SERA_HUMAN	5635	2	BPH	light	450.287	2	685.436	1	y7	28.83	48372	1
TPAQFDADELR	sp|P04083|ANXA1_HUMAN	5635	1	BPH	heavy	636.808	2	875.413	1	y7	23.19	3683	1
TPAQFDADELR	sp|P04083|ANXA1_HUMAN	5635	1	BPH	light	631.804	2	865.405	1	y7	23.2	3857	1
TPAQFDADELR	sp|P04083|ANXA1_HUMAN	5635	2	BPH	heavy	636.808	2	875.413	1	y7	23.2	3125	1
TPAQFDADELR	sp|P04083|ANXA1_HUMAN	5635	2	BPH	light	631.804	2	865.405	1	y7	23.22	4110	1
VDLITFDTPFAGR	sp|P43251|BTD_HUMAN	5635	1	BPH	heavy	731.384	2	1021.5	1	y9	35.06	1388	1
VDLITFDTPFAGR	sp|P43251|BTD_HUMAN	5635	1	BPH	light	726.38	2	1011.49	1	y9	35.06	30536	1
VDLITFDTPFAGR	sp|P43251|BTD_HUMAN	5635	2	BPH	heavy	731.384	2	1021.5	1	y9	35.05	1230	1
VDLITFDTPFAGR	sp|P43251|BTD_HUMAN	5635	2	BPH	light	726.38	2	1011.49	1	y9	35.06	28840	1
VEITYTPSDGTQK	sp|O75874|IDHC_HUMAN	5635	1	BPH	heavy	723.864	2	740.366	1	y7	20.81	3231	1
VEITYTPSDGTQK	sp|O75874|IDHC_HUMAN	5635	1	BPH	light	719.857	2	732.352	1	y7	20.83	1896	1
VEITYTPSDGTQK	sp|O75874|IDHC_HUMAN	5635	2	BPH	heavy	723.864	2	740.366	1	y7	20.83	3701	1
VEITYTPSDGTQK	sp|O75874|IDHC_HUMAN	5635	2	BPH	light	719.857	2	732.352	1	y7	20.84	1678	1
VLDIIATINK	sp|P07686|HEXB_HUMAN	5635	1	BPH	heavy	554.347	2	895.534	1	y8	29.57	2454	1
VLDIIATINK	sp|P07686|HEXB_HUMAN	5635	1	BPH	light	550.34	2	887.52	1	y8	29.55	62578	1
VLDIIATINK	sp|P07686|HEXB_HUMAN	5635	2	BPH	heavy	554.347	2	895.534	1	y8	29.57	2007	1
VLDIIATINK	sp|P07686|HEXB_HUMAN	5635	2	BPH	light	550.34	2	887.52	1	y8	29.57	56093	1
VLTPELYAELR	sp|P12277|KCRB_HUMAN	5635	1	BPH	heavy	657.371	2	1000.53	1	y8	29.4	3596	1
VLTPELYAELR	sp|P12277|KCRB_HUMAN	5635	1	BPH	light	652.366	2	990.525	1	y8	29.4	101545	1
VLTPELYAELR	sp|P12277|KCRB_HUMAN	5635	2	BPH	heavy	657.371	2	1000.53	1	y8	29.41	2954	1
VLTPELYAELR	sp|P12277|KCRB_HUMAN	5635	2	BPH	light	652.366	2	990.525	1	y8	29.41	96819	1
VNPALAELNLR	sp|P13489|RINI_HUMAN	5635	1	BPH	heavy	610.355	2	725.418	1	y6	27.31	5244	1
VNPALAELNLR	sp|P13489|RINI_HUMAN	5635	1	BPH	light	605.351	2	715.41	1	y6	27.33	18176	1
VNPALAELNLR	sp|P13489|RINI_HUMAN	5635	2	BPH	heavy	610.355	2	725.418	1	y6	27.31	4657	1
VNPALAELNLR	sp|P13489|RINI_HUMAN	5635	2	BPH	light	605.351	2	715.41	1	y6	27.31	15380	1
VTLTLPVLNAAR	sp|O95336|6PGL_HUMAN	5635	1	BPH	heavy	639.394	2	750.45	1	y7	31.54	8371	1
VTLTLPVLNAAR	sp|O95336|6PGL_HUMAN	5635	1	BPH	light	634.39	2	740.441	1	y7	31.55	383553	1
VTLTLPVLNAAR	sp|O95336|6PGL_HUMAN	5635	2	BPH	heavy	639.394	2	750.45	1	y7	31.53	9965	1
VTLTLPVLNAAR	sp|O95336|6PGL_HUMAN	5635	2	BPH	light	634.39	2	740.441	1	y7	31.57	419971	1
VTVAGLAGK	sp|Q99497|PARK7_HUMAN	5635	1	BPH	heavy	412.26	2	623.397	1	y7	18.51	25785	1
VTVAGLAGK	sp|Q99497|PARK7_HUMAN	5635	1	BPH	light	408.253	2	615.382	1	y7	18.51	52659	1
VTVAGLAGK	sp|Q99497|PARK7_HUMAN	5635	2	BPH	heavy	412.26	2	623.397	1	y7	18.53	21713	1
VTVAGLAGK	sp|Q99497|PARK7_HUMAN	5635	2	BPH	light	408.253	2	615.382	1	y7	18.53	44348	1
YGLVTYATYPK	sp|P00751|CFAB_HUMAN	5635	1	BPH	heavy	642.342	2	851.439	1	y7	25.56	1873	1
YGLVTYATYPK	sp|P00751|CFAB_HUMAN	5635	1	BPH	light	638.335	2	843.425	1	y7	25.58	20194	1
YGLVTYATYPK	sp|P00751|CFAB_HUMAN	5635	2	BPH	heavy	642.342	2	851.439	1	y7	25.59	2561	1
YGLVTYATYPK	sp|P00751|CFAB_HUMAN	5635	2	BPH	light	638.335	2	843.425	1	y7	25.59	28353	1
YLGEEYVK	sp|P02787|TRFE_HUMAN	5635	1	BPH	heavy	504.76	2	732.365	1	y6	22.29	56471	1
YLGEEYVK	sp|P02787|TRFE_HUMAN	5635	1	BPH	light	500.753	2	724.351	1	y6	22.22	132718	1
YLGEEYVK	sp|P02787|TRFE_HUMAN	5635	2	BPH	heavy	504.76	2	732.365	1	y6	22.29	56159	1
YLGEEYVK	sp|P02787|TRFE_HUMAN	5635	2	BPH	light	500.753	2	724.351	1	y6	22.24	139341	1
YLQEIYNSNNQK	sp|P02679|FIBG_HUMAN	5635	1	BPH	heavy	761.375	2	875.41	1	y7	20.64	1440	1
YLQEIYNSNNQK	sp|P02679|FIBG_HUMAN	5635	1	BPH	light	757.368	2	867.396	1	y7	20.62	10722	1
YLQEIYNSNNQK	sp|P02679|FIBG_HUMAN	5635	2	BPH	heavy	761.375	2	875.41	1	y7	20.62	1836	1
YLQEIYNSNNQK	sp|P02679|FIBG_HUMAN	5635	2	BPH	light	757.368	2	867.396	1	y7	20.65	10912	1
AGALNSNDAFVLK	sp|P06396|GELS_HUMAN	5647	1	BPH	heavy	664.358	2	1015.53	1	y9	25.58	4272	1
AGALNSNDAFVLK	sp|P06396|GELS_HUMAN	5647	1	BPH	light	660.351	2	1007.52	1	y9	25.58	13345	1
AGALNSNDAFVLK	sp|P06396|GELS_HUMAN	5647	2	BPH	heavy	664.358	2	1015.53	1	y9	25.75	3444	1
AGALNSNDAFVLK	sp|P06396|GELS_HUMAN	5647	2	BPH	light	660.351	2	1007.52	1	y9	25.75	10555	1
ATDFVVPGPGK	sp|O75874|IDHC_HUMAN	5647	1	BPH	heavy	548.3	2	463.275	1	y5	22.9	17169	1
ATDFVVPGPGK	sp|O75874|IDHC_HUMAN	5647	1	BPH	light	544.293	2	455.261	1	y5	22.9	33509	1
ATDFVVPGPGK	sp|O75874|IDHC_HUMAN	5647	2	BPH	heavy	548.3	2	463.275	1	y5	23.02	13115	1
ATDFVVPGPGK	sp|O75874|IDHC_HUMAN	5647	2	BPH	light	544.293	2	455.261	1	y5	23.03	28805	1
FFPLESWQIGK	sp|P30046|DOPD_HUMAN	5647	1	BPH	heavy	680.363	2	1065.58	1	y9	34.27	3	1
FFPLESWQIGK	sp|P30046|DOPD_HUMAN	5647	1	BPH	light	676.356	2	1057.57	1	y9	34.2	711	1
FFPLESWQIGK	sp|P30046|DOPD_HUMAN	5647	2	BPH	heavy	680.363	2	1065.58	1	y9	34.22	6	1
FFPLESWQIGK	sp|P30046|DOPD_HUMAN	5647	2	BPH	light	676.356	2	1057.57	1	y9	34.33	481	1
FSVSPVVR	sp|P13639|EF2_HUMAN	5647	1	BPH	heavy	450.762	2	567.349	1	y5	22.25	23185	1
FSVSPVVR	sp|P13639|EF2_HUMAN	5647	1	BPH	light	445.758	2	557.341	1	y5	22.24	4439	1
FSVSPVVR	sp|P13639|EF2_HUMAN	5647	2	BPH	heavy	450.762	2	567.349	1	y5	22.39	18058	1
FSVSPVVR	sp|P13639|EF2_HUMAN	5647	2	BPH	light	445.758	2	557.341	1	y5	22.39	4564	1
FVFSEVNGDR	sp|P49221|TGM4_HUMAN	5647	1	BPH	heavy	590.287	2	933.43	1	y8	24.26	11254	1
FVFSEVNGDR	sp|P49221|TGM4_HUMAN	5647	1	BPH	light	585.283	2	923.422	1	y8	24.24	134	1
FVFSEVNGDR	sp|P49221|TGM4_HUMAN	5647	2	BPH	heavy	590.287	2	933.43	1	y8	24.44	10641	1
FVFSEVNGDR	sp|P49221|TGM4_HUMAN	5647	2	BPH	light	585.283	2	923.422	1	y8	24.43	86	1
GFTIPEAFR	sp|O00299|CLIC1_HUMAN	5647	1	BPH	heavy	524.279	2	629.328	1	y5	29.26	4460	1
GFTIPEAFR	sp|O00299|CLIC1_HUMAN	5647	1	BPH	light	519.274	2	619.32	1	y5	29.26	10932	1
GFTIPEAFR	sp|O00299|CLIC1_HUMAN	5647	2	BPH	heavy	524.279	2	629.328	1	y5	29.41	3663	1
GFTIPEAFR	sp|O00299|CLIC1_HUMAN	5647	2	BPH	light	519.274	2	619.32	1	y5	29.4	10222	1
GGIVDEGALLR	sp|O43175|SERA_HUMAN	5647	1	BPH	heavy	555.313	2	783.423	1	y7	26.46	13891	1
GGIVDEGALLR	sp|O43175|SERA_HUMAN	5647	1	BPH	light	550.309	2	773.415	1	y7	26.48	3506	1
GGIVDEGALLR	sp|O43175|SERA_HUMAN	5647	2	BPH	heavy	555.313	2	783.423	1	y7	26.58	10722	1
GGIVDEGALLR	sp|O43175|SERA_HUMAN	5647	2	BPH	light	550.309	2	773.415	1	y7	26.58	2263	1
HSQPWQVLVASR	sp|P07288|KLK3_HUMAN	5647	1	BPH	heavy	709.382	2	1065.61	1	y9	24.68	566	1
HSQPWQVLVASR	sp|P07288|KLK3_HUMAN	5647	1	BPH	light	704.378	2	1055.6	1	y9	24.8	891515	1
HSQPWQVLVASR	sp|P07288|KLK3_HUMAN	5647	2	BPH	heavy	709.382	2	1065.61	1	y9	24.78	232	1
HSQPWQVLVASR	sp|P07288|KLK3_HUMAN	5647	2	BPH	light	704.378	2	1055.6	1	y9	25	663555	1
LEFSTGPNPSIAK	sp|P49221|TGM4_HUMAN	5647	1	BPH	heavy	684.866	2	791.45	1	y8	24.37	3195	1
LEFSTGPNPSIAK	sp|P49221|TGM4_HUMAN	5647	1	BPH	light	680.859	2	783.436	1	y8	24.29	164	1
LEFSTGPNPSIAK	sp|P49221|TGM4_HUMAN	5647	2	BPH	heavy	684.866	2	791.45	1	y8	24.53	2820	1
LEFSTGPNPSIAK	sp|P49221|TGM4_HUMAN	5647	2	BPH	light	680.859	2	783.436	1	y8	24.6	41	1
LPFPIIDDR	sp|P30041|PRDX6_HUMAN	5647	1	BPH	heavy	548.307	2	738.402	1	y6	31.06	5471	1
LPFPIIDDR	sp|P30041|PRDX6_HUMAN	5647	1	BPH	light	543.303	2	728.394	1	y6	31.06	5802	1
LPFPIIDDR	sp|P30041|PRDX6_HUMAN	5647	2	BPH	heavy	548.307	2	738.402	1	y6	31.13	4542	1
LPFPIIDDR	sp|P30041|PRDX6_HUMAN	5647	2	BPH	light	543.303	2	728.394	1	y6	31.14	5108	1
LQSLFDSPDFSK	sp|P36955|PEDF_HUMAN	5647	1	BPH	heavy	696.35	2	1150.55	1	y10	29.65	1261	1
LQSLFDSPDFSK	sp|P36955|PEDF_HUMAN	5647	1	BPH	light	692.343	2	1142.54	1	y10	29.67	1214	1
LQSLFDSPDFSK	sp|P36955|PEDF_HUMAN	5647	2	BPH	heavy	696.35	2	1150.55	1	y10	29.78	906	1
LQSLFDSPDFSK	sp|P36955|PEDF_HUMAN	5647	2	BPH	light	692.343	2	1142.54	1	y10	29.79	744	1
LSEPAELTDAVK	sp|P07288|KLK3_HUMAN	5647	1	BPH	heavy	640.845	2	951.524	1	y9	24.39	13533	1
LSEPAELTDAVK	sp|P07288|KLK3_HUMAN	5647	1	BPH	light	636.838	2	943.509	1	y9	24.41	1662502	1
LSEPAELTDAVK	sp|P07288|KLK3_HUMAN	5647	2	BPH	heavy	640.845	2	951.524	1	y9	24.56	9671	1
LSEPAELTDAVK	sp|P07288|KLK3_HUMAN	5647	2	BPH	light	636.838	2	943.509	1	y9	24.56	1167954	1
LSILYPATTGR	sp|P30041|PRDX6_HUMAN	5647	1	BPH	heavy	601.344	2	612.334	1	y6	26.36	19952	1
LSILYPATTGR	sp|P30041|PRDX6_HUMAN	5647	1	BPH	light	596.34	2	602.326	1	y6	26.36	39050	1
LSILYPATTGR	sp|P30041|PRDX6_HUMAN	5647	2	BPH	heavy	601.344	2	612.334	1	y6	26.5	15895	1
LSILYPATTGR	sp|P30041|PRDX6_HUMAN	5647	2	BPH	light	596.34	2	602.326	1	y6	26.51	32264	1
LSYEGEVTK	sp|P36955|PEDF_HUMAN	5647	1	BPH	heavy	517.268	2	833.413	1	y7	17.77	13407	1
LSYEGEVTK	sp|P36955|PEDF_HUMAN	5647	1	BPH	light	513.261	2	825.399	1	y7	17.77	348	1
LSYEGEVTK	sp|P36955|PEDF_HUMAN	5647	2	BPH	heavy	517.268	2	833.413	1	y7	17.89	10583	1
LSYEGEVTK	sp|P36955|PEDF_HUMAN	5647	2	BPH	light	513.261	2	825.399	1	y7	17.91	293	1
LTFDEYR	sp|P12429|ANXA3_HUMAN	5647	1	BPH	heavy	477.234	2	739.328	1	y5	22.66	19743	1
LTFDEYR	sp|P12429|ANXA3_HUMAN	5647	1	BPH	light	472.23	2	729.32	1	y5	22.68	3607	1
LTFDEYR	sp|P12429|ANXA3_HUMAN	5647	2	BPH	heavy	477.234	2	739.328	1	y5	22.87	14802	1
LTFDEYR	sp|P12429|ANXA3_HUMAN	5647	2	BPH	light	472.23	2	729.32	1	y5	22.83	2968	1
LVSESSDVLPK	sp|P05787|K2C8_HUMAN	5647	1	BPH	heavy	591.329	2	969.498	1	y9	21.57	18164	1
LVSESSDVLPK	sp|P05787|K2C8_HUMAN	5647	1	BPH	light	587.322	2	961.484	1	y9	21.55	3588	1
LVSESSDVLPK	sp|P05787|K2C8_HUMAN	5647	2	BPH	heavy	591.329	2	969.498	1	y9	21.71	11880	1
LVSESSDVLPK	sp|P05787|K2C8_HUMAN	5647	2	BPH	light	587.322	2	961.484	1	y9	21.73	3626	1
NLLSVAYK	sp|P31947|1433S_HUMAN	5647	1	BPH	heavy	458.273	2	688.412	1	y6	23.83	20868	1
NLLSVAYK	sp|P31947|1433S_HUMAN	5647	1	BPH	light	454.266	2	680.398	1	y6	23.85	46199	1
NLLSVAYK	sp|P31947|1433S_HUMAN	5647	2	BPH	heavy	458.273	2	688.412	1	y6	24.02	15670	1
NLLSVAYK	sp|P31947|1433S_HUMAN	5647	2	BPH	light	454.266	2	680.398	1	y6	24.02	31392	1
NSLFEYQK	sp|P02671|FIBA_HUMAN	5647	1	BPH	heavy	518.763	2	722.36	1	y5	21.64	9886	1
NSLFEYQK	sp|P02671|FIBA_HUMAN	5647	1	BPH	light	514.756	2	714.346	1	y5	21.64	12298	1
NSLFEYQK	sp|P02671|FIBA_HUMAN	5647	2	BPH	heavy	518.763	2	722.36	1	y5	21.79	7489	1
NSLFEYQK	sp|P02671|FIBA_HUMAN	5647	2	BPH	light	514.756	2	714.346	1	y5	21.81	9619	1
SEIDLLDIR	sp|P12429|ANXA3_HUMAN	5647	1	BPH	heavy	542.3	2	754.433	1	y6	31.01	4121	1
SEIDLLDIR	sp|P12429|ANXA3_HUMAN	5647	1	BPH	light	537.295	2	744.425	1	y6	30.99	3191	1
SEIDLLDIR	sp|P12429|ANXA3_HUMAN	5647	2	BPH	heavy	542.3	2	754.433	1	y6	31.08	2598	1
SEIDLLDIR	sp|P12429|ANXA3_HUMAN	5647	2	BPH	light	537.295	2	744.425	1	y6	31.09	2251	1
SSEDPNEDIVER	sp|P01591|IGJ_HUMAN	5647	1	BPH	heavy	700.314	2	981.488	1	y8	18.68	4883	1
SSEDPNEDIVER	sp|P01591|IGJ_HUMAN	5647	1	BPH	light	695.31	2	971.479	1	y8	18.7	9370	1
SSEDPNEDIVER	sp|P01591|IGJ_HUMAN	5647	2	BPH	heavy	700.314	2	981.488	1	y8	18.82	3906	1
SSEDPNEDIVER	sp|P01591|IGJ_HUMAN	5647	2	BPH	light	695.31	2	971.479	1	y8	18.82	7330	1
TGLQEVEVK	sp|P01024|CO3_HUMAN	5647	1	BPH	heavy	505.784	2	739.408	1	y6	19.07	9011	1
TGLQEVEVK	sp|P01024|CO3_HUMAN	5647	1	BPH	light	501.777	2	731.393	1	y6	19.13	379	1
TGLQEVEVK	sp|P01024|CO3_HUMAN	5647	2	BPH	heavy	505.784	2	739.408	1	y6	19.21	7285	1
TGLQEVEVK	sp|P01024|CO3_HUMAN	5647	2	BPH	light	501.777	2	731.393	1	y6	19.23	418	1
TGQEIPVNVR	sp|Q96KP4|CNDP2_HUMAN	5647	1	BPH	heavy	561.811	2	594.36	1	y5	20.28	47109	1
TGQEIPVNVR	sp|Q96KP4|CNDP2_HUMAN	5647	1	BPH	light	556.807	2	584.351	1	y5	20.28	17265	1
TGQEIPVNVR	sp|Q96KP4|CNDP2_HUMAN	5647	2	BPH	heavy	561.811	2	594.36	1	y5	20.42	37506	1
TGQEIPVNVR	sp|Q96KP4|CNDP2_HUMAN	5647	2	BPH	light	556.807	2	584.351	1	y5	20.42	14001	1
TLGILGLGR	sp|O43175|SERA_HUMAN	5647	1	BPH	heavy	455.291	2	695.444	1	y7	28.85	14019	1
TLGILGLGR	sp|O43175|SERA_HUMAN	5647	1	BPH	light	450.287	2	685.436	1	y7	28.85	19188	1
TLGILGLGR	sp|O43175|SERA_HUMAN	5647	2	BPH	heavy	455.291	2	695.444	1	y7	28.98	9757	1
TLGILGLGR	sp|O43175|SERA_HUMAN	5647	2	BPH	light	450.287	2	685.436	1	y7	28.98	13703	1
TPAQFDADELR	sp|P04083|ANXA1_HUMAN	5647	1	BPH	heavy	636.808	2	875.413	1	y7	23.2	4147	1
TPAQFDADELR	sp|P04083|ANXA1_HUMAN	5647	1	BPH	light	631.804	2	865.405	1	y7	23.19	571	1
TPAQFDADELR	sp|P04083|ANXA1_HUMAN	5647	2	BPH	heavy	636.808	2	875.413	1	y7	23.41	2739	1
TPAQFDADELR	sp|P04083|ANXA1_HUMAN	5647	2	BPH	light	631.804	2	865.405	1	y7	23.41	796	1
VDLITFDTPFAGR	sp|P43251|BTD_HUMAN	5647	1	BPH	heavy	731.384	2	1021.5	1	y9	35.01	431	1
VDLITFDTPFAGR	sp|P43251|BTD_HUMAN	5647	1	BPH	light	726.38	2	1011.49	1	y9	34.99	4008	1
VDLITFDTPFAGR	sp|P43251|BTD_HUMAN	5647	2	BPH	heavy	731.384	2	1021.5	1	y9	35.05	405	1
VDLITFDTPFAGR	sp|P43251|BTD_HUMAN	5647	2	BPH	light	726.38	2	1011.49	1	y9	35.06	3187	1
VEITYTPSDGTQK	sp|O75874|IDHC_HUMAN	5647	1	BPH	heavy	723.864	2	740.366	1	y7	20.86	4531	1
VEITYTPSDGTQK	sp|O75874|IDHC_HUMAN	5647	1	BPH	light	719.857	2	732.352	1	y7	20.84	969	1
VEITYTPSDGTQK	sp|O75874|IDHC_HUMAN	5647	2	BPH	heavy	723.864	2	740.366	1	y7	21.01	3658	1
VEITYTPSDGTQK	sp|O75874|IDHC_HUMAN	5647	2	BPH	light	719.857	2	732.352	1	y7	21.03	599	1
VLDIIATINK	sp|P07686|HEXB_HUMAN	5647	1	BPH	heavy	554.347	2	895.534	1	y8	29.53	2139	1
VLDIIATINK	sp|P07686|HEXB_HUMAN	5647	1	BPH	light	550.34	2	887.52	1	y8	29.53	11548	1
VLDIIATINK	sp|P07686|HEXB_HUMAN	5647	2	BPH	heavy	554.347	2	895.534	1	y8	29.6	927	1
VLDIIATINK	sp|P07686|HEXB_HUMAN	5647	2	BPH	light	550.34	2	887.52	1	y8	29.62	8666	1
VLTPELYAELR	sp|P12277|KCRB_HUMAN	5647	1	BPH	heavy	657.371	2	1000.53	1	y8	29.41	2144	1
VLTPELYAELR	sp|P12277|KCRB_HUMAN	5647	1	BPH	light	652.366	2	990.525	1	y8	29.43	68917	1
VLTPELYAELR	sp|P12277|KCRB_HUMAN	5647	2	BPH	heavy	657.371	2	1000.53	1	y8	29.53	1249	1
VLTPELYAELR	sp|P12277|KCRB_HUMAN	5647	2	BPH	light	652.366	2	990.525	1	y8	29.55	57132	1
VNPALAELNLR	sp|P13489|RINI_HUMAN	5647	1	BPH	heavy	610.355	2	725.418	1	y6	27.28	5137	1
VNPALAELNLR	sp|P13489|RINI_HUMAN	5647	1	BPH	light	605.351	2	715.41	1	y6	27.29	8238	1
VNPALAELNLR	sp|P13489|RINI_HUMAN	5647	2	BPH	heavy	610.355	2	725.418	1	y6	27.41	4036	1
VNPALAELNLR	sp|P13489|RINI_HUMAN	5647	2	BPH	light	605.351	2	715.41	1	y6	27.41	6448	1
VTLTLPVLNAAR	sp|O95336|6PGL_HUMAN	5647	1	BPH	heavy	639.394	2	750.45	1	y7	31.55	5371	1
VTLTLPVLNAAR	sp|O95336|6PGL_HUMAN	5647	1	BPH	light	634.39	2	740.441	1	y7	31.57	33894	1
VTLTLPVLNAAR	sp|O95336|6PGL_HUMAN	5647	2	BPH	heavy	639.394	2	750.45	1	y7	31.67	4129	1
VTLTLPVLNAAR	sp|O95336|6PGL_HUMAN	5647	2	BPH	light	634.39	2	740.441	1	y7	31.67	24199	1
VTVAGLAGK	sp|Q99497|PARK7_HUMAN	5647	1	BPH	heavy	412.26	2	623.397	1	y7	18.7	47103	1
VTVAGLAGK	sp|Q99497|PARK7_HUMAN	5647	1	BPH	light	408.253	2	615.382	1	y7	18.7	85463	1
VTVAGLAGK	sp|Q99497|PARK7_HUMAN	5647	2	BPH	heavy	412.26	2	623.397	1	y7	18.8	34246	1
VTVAGLAGK	sp|Q99497|PARK7_HUMAN	5647	2	BPH	light	408.253	2	615.382	1	y7	18.8	60880	1
YGLVTYATYPK	sp|P00751|CFAB_HUMAN	5647	1	BPH	heavy	642.342	2	851.439	1	y7	25.65	3461	1
YGLVTYATYPK	sp|P00751|CFAB_HUMAN	5647	1	BPH	light	638.335	2	843.425	1	y7	25.65	11112	1
YGLVTYATYPK	sp|P00751|CFAB_HUMAN	5647	2	BPH	heavy	642.342	2	851.439	1	y7	25.83	2981	1
YGLVTYATYPK	sp|P00751|CFAB_HUMAN	5647	2	BPH	light	638.335	2	843.425	1	y7	25.82	9773	1
YLGEEYVK	sp|P02787|TRFE_HUMAN	5647	1	BPH	heavy	504.76	2	732.365	1	y6	22.3	17934	1
YLGEEYVK	sp|P02787|TRFE_HUMAN	5647	1	BPH	light	500.753	2	724.351	1	y6	22.3	23071	1
YLGEEYVK	sp|P02787|TRFE_HUMAN	5647	2	BPH	heavy	504.76	2	732.365	1	y6	22.49	15432	1
YLGEEYVK	sp|P02787|TRFE_HUMAN	5647	2	BPH	light	500.753	2	724.351	1	y6	22.51	18128	1
YLQEIYNSNNQK	sp|P02679|FIBG_HUMAN	5647	1	BPH	heavy	761.375	2	875.41	1	y7	20.72	2454	1
YLQEIYNSNNQK	sp|P02679|FIBG_HUMAN	5647	1	BPH	light	757.368	2	867.396	1	y7	20.76	4810	1
YLQEIYNSNNQK	sp|P02679|FIBG_HUMAN	5647	2	BPH	heavy	761.375	2	875.41	1	y7	20.91	1858	1
YLQEIYNSNNQK	sp|P02679|FIBG_HUMAN	5647	2	BPH	light	757.368	2	867.396	1	y7	20.91	3565	1
AGALNSNDAFVLK	sp|P06396|GELS_HUMAN	5648	1	BPH	heavy	664.358	2	1015.53	1	y9	25.73	2669	1
AGALNSNDAFVLK	sp|P06396|GELS_HUMAN	5648	1	BPH	light	660.351	2	1007.52	1	y9	25.73	21476	1
AGALNSNDAFVLK	sp|P06396|GELS_HUMAN	5648	2	BPH	heavy	664.358	2	1015.53	1	y9	25.67	1585	1
AGALNSNDAFVLK	sp|P06396|GELS_HUMAN	5648	2	BPH	light	660.351	2	1007.52	1	y9	25.68	16150	1
ATDFVVPGPGK	sp|O75874|IDHC_HUMAN	5648	1	BPH	heavy	548.3	2	463.275	1	y5	23.05	7684	1
ATDFVVPGPGK	sp|O75874|IDHC_HUMAN	5648	1	BPH	light	544.293	2	455.261	1	y5	23.05	44292	1
ATDFVVPGPGK	sp|O75874|IDHC_HUMAN	5648	2	BPH	heavy	548.3	2	463.275	1	y5	22.98	6261	1
ATDFVVPGPGK	sp|O75874|IDHC_HUMAN	5648	2	BPH	light	544.293	2	455.261	1	y5	23	35100	1
FFPLESWQIGK	sp|P30046|DOPD_HUMAN	5648	1	BPH	heavy	680.363	2	1065.58	1	y9	34	16	1
FFPLESWQIGK	sp|P30046|DOPD_HUMAN	5648	1	BPH	light	676.356	2	1057.57	1	y9	34.1	15018	1
FFPLESWQIGK	sp|P30046|DOPD_HUMAN	5648	2	BPH	heavy	680.363	2	1065.58	1	y9	34.19	9	1
FFPLESWQIGK	sp|P30046|DOPD_HUMAN	5648	2	BPH	light	676.356	2	1057.57	1	y9	34.19	13784	1
FSVSPVVR	sp|P13639|EF2_HUMAN	5648	1	BPH	heavy	450.762	2	567.349	1	y5	22.56	11188	1
FSVSPVVR	sp|P13639|EF2_HUMAN	5648	1	BPH	light	445.758	2	557.341	1	y5	22.58	3120	1
FSVSPVVR	sp|P13639|EF2_HUMAN	5648	2	BPH	heavy	450.762	2	567.349	1	y5	22.46	11101	1
FSVSPVVR	sp|P13639|EF2_HUMAN	5648	2	BPH	light	445.758	2	557.341	1	y5	22.47	3203	1
FVFSEVNGDR	sp|P49221|TGM4_HUMAN	5648	1	BPH	heavy	590.287	2	933.43	1	y8	24.39	6536	1
FVFSEVNGDR	sp|P49221|TGM4_HUMAN	5648	1	BPH	light	585.283	2	923.422	1	y8	24.39	5929	1
FVFSEVNGDR	sp|P49221|TGM4_HUMAN	5648	2	BPH	heavy	590.287	2	933.43	1	y8	24.32	6178	1
FVFSEVNGDR	sp|P49221|TGM4_HUMAN	5648	2	BPH	light	585.283	2	923.422	1	y8	24.32	4643	1
GFTIPEAFR	sp|O00299|CLIC1_HUMAN	5648	1	BPH	heavy	524.279	2	629.328	1	y5	29.21	3369	1
GFTIPEAFR	sp|O00299|CLIC1_HUMAN	5648	1	BPH	light	519.274	2	619.32	1	y5	29.21	36452	1
GFTIPEAFR	sp|O00299|CLIC1_HUMAN	5648	2	BPH	heavy	524.279	2	629.328	1	y5	29.19	2912	1
GFTIPEAFR	sp|O00299|CLIC1_HUMAN	5648	2	BPH	light	519.274	2	619.32	1	y5	29.21	29518	1
GGIVDEGALLR	sp|O43175|SERA_HUMAN	5648	1	BPH	heavy	555.313	2	783.423	1	y7	26.54	9722	1
GGIVDEGALLR	sp|O43175|SERA_HUMAN	5648	1	BPH	light	550.309	2	773.415	1	y7	26.56	1853	1
GGIVDEGALLR	sp|O43175|SERA_HUMAN	5648	2	BPH	heavy	555.313	2	783.423	1	y7	26.53	5187	1
GGIVDEGALLR	sp|O43175|SERA_HUMAN	5648	2	BPH	light	550.309	2	773.415	1	y7	26.53	977	1
HSQPWQVLVASR	sp|P07288|KLK3_HUMAN	5648	1	BPH	heavy	709.382	2	1065.61	1	y9	24.75	13	1
HSQPWQVLVASR	sp|P07288|KLK3_HUMAN	5648	1	BPH	light	704.378	2	1055.6	1	y9	24.85	711502	1
HSQPWQVLVASR	sp|P07288|KLK3_HUMAN	5648	2	BPH	heavy	709.382	2	1065.61	1	y9	24.8	8	1
HSQPWQVLVASR	sp|P07288|KLK3_HUMAN	5648	2	BPH	light	704.378	2	1055.6	1	y9	24.8	429805	1
LEFSTGPNPSIAK	sp|P49221|TGM4_HUMAN	5648	1	BPH	heavy	684.866	2	791.45	1	y8	24.54	1883	1
LEFSTGPNPSIAK	sp|P49221|TGM4_HUMAN	5648	1	BPH	light	680.859	2	783.436	1	y8	24.54	39301	1
LEFSTGPNPSIAK	sp|P49221|TGM4_HUMAN	5648	2	BPH	heavy	684.866	2	791.45	1	y8	24.48	1254	1
LEFSTGPNPSIAK	sp|P49221|TGM4_HUMAN	5648	2	BPH	light	680.859	2	783.436	1	y8	24.49	31980	1
LPFPIIDDR	sp|P30041|PRDX6_HUMAN	5648	1	BPH	heavy	548.307	2	738.402	1	y6	31.06	4158	1
LPFPIIDDR	sp|P30041|PRDX6_HUMAN	5648	1	BPH	light	543.303	2	728.394	1	y6	31.07	5127	1
LPFPIIDDR	sp|P30041|PRDX6_HUMAN	5648	2	BPH	heavy	548.307	2	738.402	1	y6	31.04	2740	1
LPFPIIDDR	sp|P30041|PRDX6_HUMAN	5648	2	BPH	light	543.303	2	728.394	1	y6	31.04	4137	1
LQSLFDSPDFSK	sp|P36955|PEDF_HUMAN	5648	1	BPH	heavy	696.35	2	1150.55	1	y10	29.69	771	1
LQSLFDSPDFSK	sp|P36955|PEDF_HUMAN	5648	1	BPH	light	692.343	2	1142.54	1	y10	29.69	3076	1
LQSLFDSPDFSK	sp|P36955|PEDF_HUMAN	5648	2	BPH	heavy	696.35	2	1150.55	1	y10	29.69	372	1
LQSLFDSPDFSK	sp|P36955|PEDF_HUMAN	5648	2	BPH	light	692.343	2	1142.54	1	y10	29.71	2699	1
LSEPAELTDAVK	sp|P07288|KLK3_HUMAN	5648	1	BPH	heavy	640.845	2	951.524	1	y9	24.59	5803	1
LSEPAELTDAVK	sp|P07288|KLK3_HUMAN	5648	1	BPH	light	636.838	2	943.509	1	y9	24.59	1040080	1
LSEPAELTDAVK	sp|P07288|KLK3_HUMAN	5648	2	BPH	heavy	640.845	2	951.524	1	y9	24.53	3434	1
LSEPAELTDAVK	sp|P07288|KLK3_HUMAN	5648	2	BPH	light	636.838	2	943.509	1	y9	24.53	721575	1
LSILYPATTGR	sp|P30041|PRDX6_HUMAN	5648	1	BPH	heavy	601.344	2	612.334	1	y6	26.51	11673	1
LSILYPATTGR	sp|P30041|PRDX6_HUMAN	5648	1	BPH	light	596.34	2	602.326	1	y6	26.51	44899	1
LSILYPATTGR	sp|P30041|PRDX6_HUMAN	5648	2	BPH	heavy	601.344	2	612.334	1	y6	26.48	8290	1
LSILYPATTGR	sp|P30041|PRDX6_HUMAN	5648	2	BPH	light	596.34	2	602.326	1	y6	26.48	30076	1
LSYEGEVTK	sp|P36955|PEDF_HUMAN	5648	1	BPH	heavy	517.268	2	833.413	1	y7	18.2	4680	1
LSYEGEVTK	sp|P36955|PEDF_HUMAN	5648	1	BPH	light	513.261	2	825.399	1	y7	18.2	134	1
LSYEGEVTK	sp|P36955|PEDF_HUMAN	5648	2	BPH	heavy	517.268	2	833.413	1	y7	18.06	4346	1
LSYEGEVTK	sp|P36955|PEDF_HUMAN	5648	2	BPH	light	513.261	2	825.399	1	y7	18.06	26	1
LTFDEYR	sp|P12429|ANXA3_HUMAN	5648	1	BPH	heavy	477.234	2	739.328	1	y5	22.86	9906	1
LTFDEYR	sp|P12429|ANXA3_HUMAN	5648	1	BPH	light	472.23	2	729.32	1	y5	22.88	6167	1
LTFDEYR	sp|P12429|ANXA3_HUMAN	5648	2	BPH	heavy	477.234	2	739.328	1	y5	22.81	8391	1
LTFDEYR	sp|P12429|ANXA3_HUMAN	5648	2	BPH	light	472.23	2	729.32	1	y5	22.81	4906	1
LVSESSDVLPK	sp|P05787|K2C8_HUMAN	5648	1	BPH	heavy	591.329	2	969.498	1	y9	21.86	7587	1
LVSESSDVLPK	sp|P05787|K2C8_HUMAN	5648	1	BPH	light	587.322	2	961.484	1	y9	21.81	2206	1
LVSESSDVLPK	sp|P05787|K2C8_HUMAN	5648	2	BPH	heavy	591.329	2	969.498	1	y9	21.73	6167	1
LVSESSDVLPK	sp|P05787|K2C8_HUMAN	5648	2	BPH	light	587.322	2	961.484	1	y9	21.73	1341	1
NLLSVAYK	sp|P31947|1433S_HUMAN	5648	1	BPH	heavy	458.273	2	688.412	1	y6	24.03	13433	1
NLLSVAYK	sp|P31947|1433S_HUMAN	5648	1	BPH	light	454.266	2	680.398	1	y6	24.03	177022	1
NLLSVAYK	sp|P31947|1433S_HUMAN	5648	2	BPH	heavy	458.273	2	688.412	1	y6	23.98	8455	1
NLLSVAYK	sp|P31947|1433S_HUMAN	5648	2	BPH	light	454.266	2	680.398	1	y6	23.98	119056	1
NSLFEYQK	sp|P02671|FIBA_HUMAN	5648	1	BPH	heavy	518.763	2	722.36	1	y5	21.96	6097	1
NSLFEYQK	sp|P02671|FIBA_HUMAN	5648	1	BPH	light	514.756	2	714.346	1	y5	21.96	7518	1
NSLFEYQK	sp|P02671|FIBA_HUMAN	5648	2	BPH	heavy	518.763	2	722.36	1	y5	21.84	4656	1
NSLFEYQK	sp|P02671|FIBA_HUMAN	5648	2	BPH	light	514.756	2	714.346	1	y5	21.83	5295	1
SEIDLLDIR	sp|P12429|ANXA3_HUMAN	5648	1	BPH	heavy	542.3	2	754.433	1	y6	31.02	7671	1
SEIDLLDIR	sp|P12429|ANXA3_HUMAN	5648	1	BPH	light	537.295	2	744.425	1	y6	31	14602	1
SEIDLLDIR	sp|P12429|ANXA3_HUMAN	5648	2	BPH	heavy	542.3	2	754.433	1	y6	30.99	4565	1
SEIDLLDIR	sp|P12429|ANXA3_HUMAN	5648	2	BPH	light	537.295	2	744.425	1	y6	30.99	7780	1
SSEDPNEDIVER	sp|P01591|IGJ_HUMAN	5648	1	BPH	heavy	700.314	2	981.488	1	y8	18.93	1739	1
SSEDPNEDIVER	sp|P01591|IGJ_HUMAN	5648	1	BPH	light	695.31	2	971.479	1	y8	18.93	3517	1
SSEDPNEDIVER	sp|P01591|IGJ_HUMAN	5648	2	BPH	heavy	700.314	2	981.488	1	y8	18.87	1261	1
SSEDPNEDIVER	sp|P01591|IGJ_HUMAN	5648	2	BPH	light	695.31	2	971.479	1	y8	18.87	3230	1
TGLQEVEVK	sp|P01024|CO3_HUMAN	5648	1	BPH	heavy	505.784	2	739.408	1	y6	19.48	5216	1
TGLQEVEVK	sp|P01024|CO3_HUMAN	5648	1	BPH	light	501.777	2	731.393	1	y6	19.46	719	1
TGLQEVEVK	sp|P01024|CO3_HUMAN	5648	2	BPH	heavy	505.784	2	739.408	1	y6	19.33	3042	1
TGLQEVEVK	sp|P01024|CO3_HUMAN	5648	2	BPH	light	501.777	2	731.393	1	y6	19.35	363	1
TGQEIPVNVR	sp|Q96KP4|CNDP2_HUMAN	5648	1	BPH	heavy	561.811	2	594.36	1	y5	20.64	18008	1
TGQEIPVNVR	sp|Q96KP4|CNDP2_HUMAN	5648	1	BPH	light	556.807	2	584.351	1	y5	20.67	6907	1
TGQEIPVNVR	sp|Q96KP4|CNDP2_HUMAN	5648	2	BPH	heavy	561.811	2	594.36	1	y5	20.52	16415	1
TGQEIPVNVR	sp|Q96KP4|CNDP2_HUMAN	5648	2	BPH	light	556.807	2	584.351	1	y5	20.52	5752	1
TLGILGLGR	sp|O43175|SERA_HUMAN	5648	1	BPH	heavy	455.291	2	695.444	1	y7	28.9	11267	1
TLGILGLGR	sp|O43175|SERA_HUMAN	5648	1	BPH	light	450.287	2	685.436	1	y7	28.88	14656	1
TLGILGLGR	sp|O43175|SERA_HUMAN	5648	2	BPH	heavy	455.291	2	695.444	1	y7	28.86	5079	1
TLGILGLGR	sp|O43175|SERA_HUMAN	5648	2	BPH	light	450.287	2	685.436	1	y7	28.86	6610	1
TPAQFDADELR	sp|P04083|ANXA1_HUMAN	5648	1	BPH	heavy	636.808	2	875.413	1	y7	23.35	1500	1
TPAQFDADELR	sp|P04083|ANXA1_HUMAN	5648	1	BPH	light	631.804	2	865.405	1	y7	23.42	792	1
TPAQFDADELR	sp|P04083|ANXA1_HUMAN	5648	2	BPH	heavy	636.808	2	875.413	1	y7	23.36	1004	1
TPAQFDADELR	sp|P04083|ANXA1_HUMAN	5648	2	BPH	light	631.804	2	865.405	1	y7	23.32	444	1
VDLITFDTPFAGR	sp|P43251|BTD_HUMAN	5648	1	BPH	heavy	731.384	2	1021.5	1	y9	34.98	213	1
VDLITFDTPFAGR	sp|P43251|BTD_HUMAN	5648	1	BPH	light	726.38	2	1011.49	1	y9	34.96	16339	1
VDLITFDTPFAGR	sp|P43251|BTD_HUMAN	5648	2	BPH	heavy	731.384	2	1021.5	1	y9	34.96	88	1
VDLITFDTPFAGR	sp|P43251|BTD_HUMAN	5648	2	BPH	light	726.38	2	1011.49	1	y9	34.98	11039	1
VEITYTPSDGTQK	sp|O75874|IDHC_HUMAN	5648	1	BPH	heavy	723.864	2	740.366	1	y7	21.1	1503	1
VEITYTPSDGTQK	sp|O75874|IDHC_HUMAN	5648	1	BPH	light	719.857	2	732.352	1	y7	21.11	263	1
VEITYTPSDGTQK	sp|O75874|IDHC_HUMAN	5648	2	BPH	heavy	723.864	2	740.366	1	y7	21	854	1
VEITYTPSDGTQK	sp|O75874|IDHC_HUMAN	5648	2	BPH	light	719.857	2	732.352	1	y7	21.01	151	1
VLDIIATINK	sp|P07686|HEXB_HUMAN	5648	1	BPH	heavy	554.347	2	895.534	1	y8	29.57	1153	1
VLDIIATINK	sp|P07686|HEXB_HUMAN	5648	1	BPH	light	550.34	2	887.52	1	y8	29.58	52011	1
VLDIIATINK	sp|P07686|HEXB_HUMAN	5648	2	BPH	heavy	554.347	2	895.534	1	y8	29.53	318	1
VLDIIATINK	sp|P07686|HEXB_HUMAN	5648	2	BPH	light	550.34	2	887.52	1	y8	29.57	21793	1
VLTPELYAELR	sp|P12277|KCRB_HUMAN	5648	1	BPH	heavy	657.371	2	1000.53	1	y8	29.43	807	1
VLTPELYAELR	sp|P12277|KCRB_HUMAN	5648	1	BPH	light	652.366	2	990.525	1	y8	29.45	29617	1
VLTPELYAELR	sp|P12277|KCRB_HUMAN	5648	2	BPH	heavy	657.371	2	1000.53	1	y8	29.4	453	1
VLTPELYAELR	sp|P12277|KCRB_HUMAN	5648	2	BPH	light	652.366	2	990.525	1	y8	29.43	16777	1
VNPALAELNLR	sp|P13489|RINI_HUMAN	5648	1	BPH	heavy	610.355	2	725.418	1	y6	27.36	3247	1
VNPALAELNLR	sp|P13489|RINI_HUMAN	5648	1	BPH	light	605.351	2	715.41	1	y6	27.36	8496	1
VNPALAELNLR	sp|P13489|RINI_HUMAN	5648	2	BPH	heavy	610.355	2	725.418	1	y6	27.35	1438	1
VNPALAELNLR	sp|P13489|RINI_HUMAN	5648	2	BPH	light	605.351	2	715.41	1	y6	27.36	3617	1
VTLTLPVLNAAR	sp|O95336|6PGL_HUMAN	5648	1	BPH	heavy	639.394	2	750.45	1	y7	31.59	2672	1
VTLTLPVLNAAR	sp|O95336|6PGL_HUMAN	5648	1	BPH	light	634.39	2	740.441	1	y7	31.57	118823	1
VTLTLPVLNAAR	sp|O95336|6PGL_HUMAN	5648	2	BPH	heavy	639.394	2	750.45	1	y7	31.54	1719	1
VTLTLPVLNAAR	sp|O95336|6PGL_HUMAN	5648	2	BPH	light	634.39	2	740.441	1	y7	31.55	64464	1
VTVAGLAGK	sp|Q99497|PARK7_HUMAN	5648	1	BPH	heavy	412.26	2	623.397	1	y7	19.24	22710	1
VTVAGLAGK	sp|Q99497|PARK7_HUMAN	5648	1	BPH	light	408.253	2	615.382	1	y7	19.24	41642	1
VTVAGLAGK	sp|Q99497|PARK7_HUMAN	5648	2	BPH	heavy	412.26	2	623.397	1	y7	19.07	15246	1
VTVAGLAGK	sp|Q99497|PARK7_HUMAN	5648	2	BPH	light	408.253	2	615.382	1	y7	19.07	29374	1
YGLVTYATYPK	sp|P00751|CFAB_HUMAN	5648	1	BPH	heavy	642.342	2	851.439	1	y7	25.71	2814	1
YGLVTYATYPK	sp|P00751|CFAB_HUMAN	5648	1	BPH	light	638.335	2	843.425	1	y7	25.73	45140	1
YGLVTYATYPK	sp|P00751|CFAB_HUMAN	5648	2	BPH	heavy	642.342	2	851.439	1	y7	25.7	2032	1
YGLVTYATYPK	sp|P00751|CFAB_HUMAN	5648	2	BPH	light	638.335	2	843.425	1	y7	25.7	36199	1
YLGEEYVK	sp|P02787|TRFE_HUMAN	5648	1	BPH	heavy	504.76	2	732.365	1	y6	22.52	12958	1
YLGEEYVK	sp|P02787|TRFE_HUMAN	5648	1	BPH	light	500.753	2	724.351	1	y6	22.52	78619	1
YLGEEYVK	sp|P02787|TRFE_HUMAN	5648	2	BPH	heavy	504.76	2	732.365	1	y6	22.46	9643	1
YLGEEYVK	sp|P02787|TRFE_HUMAN	5648	2	BPH	light	500.753	2	724.351	1	y6	22.44	67532	1
YLQEIYNSNNQK	sp|P02679|FIBG_HUMAN	5648	1	BPH	heavy	761.375	2	875.41	1	y7	21.03	845	1
YLQEIYNSNNQK	sp|P02679|FIBG_HUMAN	5648	1	BPH	light	757.368	2	867.396	1	y7	21.01	3834	1
YLQEIYNSNNQK	sp|P02679|FIBG_HUMAN	5648	2	BPH	heavy	761.375	2	875.41	1	y7	20.96	994	1
YLQEIYNSNNQK	sp|P02679|FIBG_HUMAN	5648	2	BPH	light	757.368	2	867.396	1	y7	20.91	2756	1
AGALNSNDAFVLK	sp|P06396|GELS_HUMAN	5661	1	BPH	heavy	664.358	2	1015.53	1	y9	26.05	1019	1
AGALNSNDAFVLK	sp|P06396|GELS_HUMAN	5661	1	BPH	light	660.351	2	1007.52	1	y9	26.05	137476	1
AGALNSNDAFVLK	sp|P06396|GELS_HUMAN	5661	2	BPH	heavy	664.358	2	1015.53	1	y9	25.98	1454	1
AGALNSNDAFVLK	sp|P06396|GELS_HUMAN	5661	2	BPH	light	660.351	2	1007.52	1	y9	26.02	137262	1
ATDFVVPGPGK	sp|O75874|IDHC_HUMAN	5661	1	BPH	heavy	548.3	2	463.275	1	y5	23.32	8721	1
ATDFVVPGPGK	sp|O75874|IDHC_HUMAN	5661	1	BPH	light	544.293	2	455.261	1	y5	23.32	17390	1
ATDFVVPGPGK	sp|O75874|IDHC_HUMAN	5661	2	BPH	heavy	548.3	2	463.275	1	y5	23.29	11606	1
ATDFVVPGPGK	sp|O75874|IDHC_HUMAN	5661	2	BPH	light	544.293	2	455.261	1	y5	23.29	18585	1
FFPLESWQIGK	sp|P30046|DOPD_HUMAN	5661	1	BPH	heavy	680.363	2	1065.58	1	y9	34.55	11	1
FFPLESWQIGK	sp|P30046|DOPD_HUMAN	5661	1	BPH	light	676.356	2	1057.57	1	y9	34.62	3178	1
FFPLESWQIGK	sp|P30046|DOPD_HUMAN	5661	2	BPH	heavy	680.363	2	1065.58	1	y9	34.84	1	1
FFPLESWQIGK	sp|P30046|DOPD_HUMAN	5661	2	BPH	light	676.356	2	1057.57	1	y9	34.58	2975	1
FSVSPVVR	sp|P13639|EF2_HUMAN	5661	1	BPH	heavy	450.762	2	567.349	1	y5	22.78	9195	1
FSVSPVVR	sp|P13639|EF2_HUMAN	5661	1	BPH	light	445.758	2	557.341	1	y5	22.78	2388	1
FSVSPVVR	sp|P13639|EF2_HUMAN	5661	2	BPH	heavy	450.762	2	567.349	1	y5	22.73	11984	1
FSVSPVVR	sp|P13639|EF2_HUMAN	5661	2	BPH	light	445.758	2	557.341	1	y5	22.74	3076	1
FVFSEVNGDR	sp|P49221|TGM4_HUMAN	5661	1	BPH	heavy	590.287	2	933.43	1	y8	24.39	2561	1
FVFSEVNGDR	sp|P49221|TGM4_HUMAN	5661	1	BPH	light	585.283	2	923.422	1	y8	24.41	1739	1
FVFSEVNGDR	sp|P49221|TGM4_HUMAN	5661	2	BPH	heavy	590.287	2	933.43	1	y8	24.37	3233	1
FVFSEVNGDR	sp|P49221|TGM4_HUMAN	5661	2	BPH	light	585.283	2	923.422	1	y8	24.37	1448	1
GFTIPEAFR	sp|O00299|CLIC1_HUMAN	5661	1	BPH	heavy	524.279	2	629.328	1	y5	29.64	1887	1
GFTIPEAFR	sp|O00299|CLIC1_HUMAN	5661	1	BPH	light	519.274	2	619.32	1	y5	29.63	20864	1
GFTIPEAFR	sp|O00299|CLIC1_HUMAN	5661	2	BPH	heavy	524.279	2	629.328	1	y5	29.64	2756	1
GFTIPEAFR	sp|O00299|CLIC1_HUMAN	5661	2	BPH	light	519.274	2	619.32	1	y5	29.64	21970	1
GGIVDEGALLR	sp|O43175|SERA_HUMAN	5661	1	BPH	heavy	555.313	2	783.423	1	y7	26.88	4181	1
GGIVDEGALLR	sp|O43175|SERA_HUMAN	5661	1	BPH	light	550.309	2	773.415	1	y7	26.9	981	1
GGIVDEGALLR	sp|O43175|SERA_HUMAN	5661	2	BPH	heavy	555.313	2	783.423	1	y7	26.87	4264	1
GGIVDEGALLR	sp|O43175|SERA_HUMAN	5661	2	BPH	light	550.309	2	773.415	1	y7	26.83	1345	1
HSQPWQVLVASR	sp|P07288|KLK3_HUMAN	5661	1	BPH	heavy	709.382	2	1065.61	1	y9	24.88	107	1
HSQPWQVLVASR	sp|P07288|KLK3_HUMAN	5661	1	BPH	light	704.378	2	1055.6	1	y9	25.03	135301	1
HSQPWQVLVASR	sp|P07288|KLK3_HUMAN	5661	2	BPH	heavy	709.382	2	1065.61	1	y9	24.8	34	1
HSQPWQVLVASR	sp|P07288|KLK3_HUMAN	5661	2	BPH	light	704.378	2	1055.6	1	y9	25	125509	1
LEFSTGPNPSIAK	sp|P49221|TGM4_HUMAN	5661	1	BPH	heavy	684.866	2	791.45	1	y8	24.86	1500	1
LEFSTGPNPSIAK	sp|P49221|TGM4_HUMAN	5661	1	BPH	light	680.859	2	783.436	1	y8	24.9	2588	1
LEFSTGPNPSIAK	sp|P49221|TGM4_HUMAN	5661	2	BPH	heavy	684.866	2	791.45	1	y8	24.92	2584	1
LEFSTGPNPSIAK	sp|P49221|TGM4_HUMAN	5661	2	BPH	light	680.859	2	783.436	1	y8	24.86	1946	1
LPFPIIDDR	sp|P30041|PRDX6_HUMAN	5661	1	BPH	heavy	548.307	2	738.402	1	y6	31.63	1256	1
LPFPIIDDR	sp|P30041|PRDX6_HUMAN	5661	1	BPH	light	543.303	2	728.394	1	y6	31.65	7156	1
LPFPIIDDR	sp|P30041|PRDX6_HUMAN	5661	2	BPH	heavy	548.307	2	738.402	1	y6	31.65	1898	1
LPFPIIDDR	sp|P30041|PRDX6_HUMAN	5661	2	BPH	light	543.303	2	728.394	1	y6	31.65	6320	1
LQSLFDSPDFSK	sp|P36955|PEDF_HUMAN	5661	1	BPH	heavy	696.35	2	1150.55	1	y10	29.99	88	1
LQSLFDSPDFSK	sp|P36955|PEDF_HUMAN	5661	1	BPH	light	692.343	2	1142.54	1	y10	30	2690	1
LQSLFDSPDFSK	sp|P36955|PEDF_HUMAN	5661	2	BPH	heavy	696.35	2	1150.55	1	y10	30.02	146	1
LQSLFDSPDFSK	sp|P36955|PEDF_HUMAN	5661	2	BPH	light	692.343	2	1142.54	1	y10	30.02	3156	1
LSEPAELTDAVK	sp|P07288|KLK3_HUMAN	5661	1	BPH	heavy	640.845	2	951.524	1	y9	24.88	4488	1
LSEPAELTDAVK	sp|P07288|KLK3_HUMAN	5661	1	BPH	light	636.838	2	943.509	1	y9	24.88	488634	1
LSEPAELTDAVK	sp|P07288|KLK3_HUMAN	5661	2	BPH	heavy	640.845	2	951.524	1	y9	24.83	3850	1
LSEPAELTDAVK	sp|P07288|KLK3_HUMAN	5661	2	BPH	light	636.838	2	943.509	1	y9	24.85	484259	1
LSILYPATTGR	sp|P30041|PRDX6_HUMAN	5661	1	BPH	heavy	601.344	2	612.334	1	y6	26.93	5323	1
LSILYPATTGR	sp|P30041|PRDX6_HUMAN	5661	1	BPH	light	596.34	2	602.326	1	y6	26.95	14140	1
LSILYPATTGR	sp|P30041|PRDX6_HUMAN	5661	2	BPH	heavy	601.344	2	612.334	1	y6	26.92	6410	1
LSILYPATTGR	sp|P30041|PRDX6_HUMAN	5661	2	BPH	light	596.34	2	602.326	1	y6	26.93	15092	1
LSYEGEVTK	sp|P36955|PEDF_HUMAN	5661	1	BPH	heavy	517.268	2	833.413	1	y7	18.03	1020	1
LSYEGEVTK	sp|P36955|PEDF_HUMAN	5661	1	BPH	light	513.261	2	825.399	1	y7	18.31	14	1
LSYEGEVTK	sp|P36955|PEDF_HUMAN	5661	2	BPH	heavy	517.268	2	833.413	1	y7	17.96	2532	1
LSYEGEVTK	sp|P36955|PEDF_HUMAN	5661	2	BPH	light	513.261	2	825.399	1	y7	17.96	144	1
LTFDEYR	sp|P12429|ANXA3_HUMAN	5661	1	BPH	heavy	477.234	2	739.328	1	y5	22.83	6076	1
LTFDEYR	sp|P12429|ANXA3_HUMAN	5661	1	BPH	light	472.23	2	729.32	1	y5	22.86	1545	1
LTFDEYR	sp|P12429|ANXA3_HUMAN	5661	2	BPH	heavy	477.234	2	739.328	1	y5	22.81	10156	1
LTFDEYR	sp|P12429|ANXA3_HUMAN	5661	2	BPH	light	472.23	2	729.32	1	y5	22.81	1340	1
LVSESSDVLPK	sp|P05787|K2C8_HUMAN	5661	1	BPH	heavy	591.329	2	969.498	1	y9	22.08	7757	1
LVSESSDVLPK	sp|P05787|K2C8_HUMAN	5661	1	BPH	light	587.322	2	961.484	1	y9	22.08	2683	1
LVSESSDVLPK	sp|P05787|K2C8_HUMAN	5661	2	BPH	heavy	591.329	2	969.498	1	y9	22.03	9972	1
LVSESSDVLPK	sp|P05787|K2C8_HUMAN	5661	2	BPH	light	587.322	2	961.484	1	y9	22.03	3488	1
NLLSVAYK	sp|P31947|1433S_HUMAN	5661	1	BPH	heavy	458.273	2	688.412	1	y6	24.15	4519	1
NLLSVAYK	sp|P31947|1433S_HUMAN	5661	1	BPH	light	454.266	2	680.398	1	y6	24.15	30476	1
NLLSVAYK	sp|P31947|1433S_HUMAN	5661	2	BPH	heavy	458.273	2	688.412	1	y6	24.12	5143	1
NLLSVAYK	sp|P31947|1433S_HUMAN	5661	2	BPH	light	454.266	2	680.398	1	y6	24.12	34518	1
NSLFEYQK	sp|P02671|FIBA_HUMAN	5661	1	BPH	heavy	518.763	2	722.36	1	y5	21.89	5876	1
NSLFEYQK	sp|P02671|FIBA_HUMAN	5661	1	BPH	light	514.756	2	714.346	1	y5	21.89	9078	1
NSLFEYQK	sp|P02671|FIBA_HUMAN	5661	2	BPH	heavy	518.763	2	722.36	1	y5	21.89	8180	1
NSLFEYQK	sp|P02671|FIBA_HUMAN	5661	2	BPH	light	514.756	2	714.346	1	y5	21.89	11237	1
SEIDLLDIR	sp|P12429|ANXA3_HUMAN	5661	1	BPH	heavy	542.3	2	754.433	1	y6	31.51	2330	1
SEIDLLDIR	sp|P12429|ANXA3_HUMAN	5661	1	BPH	light	537.295	2	744.425	1	y6	31.36	1606	1
SEIDLLDIR	sp|P12429|ANXA3_HUMAN	5661	2	BPH	heavy	542.3	2	754.433	1	y6	31.32	1051	1
SEIDLLDIR	sp|P12429|ANXA3_HUMAN	5661	2	BPH	light	537.295	2	744.425	1	y6	31.34	1300	1
SSEDPNEDIVER	sp|P01591|IGJ_HUMAN	5661	1	BPH	heavy	700.314	2	981.488	1	y8	18.8	581	1
SSEDPNEDIVER	sp|P01591|IGJ_HUMAN	5661	1	BPH	light	695.31	2	971.479	1	y8	18.76	1239	1
SSEDPNEDIVER	sp|P01591|IGJ_HUMAN	5661	2	BPH	heavy	700.314	2	981.488	1	y8	18.78	1665	1
SSEDPNEDIVER	sp|P01591|IGJ_HUMAN	5661	2	BPH	light	695.31	2	971.479	1	y8	18.8	2372	1
TGLQEVEVK	sp|P01024|CO3_HUMAN	5661	1	BPH	heavy	505.784	2	739.408	1	y6	19.46	5061	1
TGLQEVEVK	sp|P01024|CO3_HUMAN	5661	1	BPH	light	501.777	2	731.393	1	y6	19.43	1197	1
TGLQEVEVK	sp|P01024|CO3_HUMAN	5661	2	BPH	heavy	505.784	2	739.408	1	y6	19.5	6621	1
TGLQEVEVK	sp|P01024|CO3_HUMAN	5661	2	BPH	light	501.777	2	731.393	1	y6	19.51	1179	1
TGQEIPVNVR	sp|Q96KP4|CNDP2_HUMAN	5661	1	BPH	heavy	561.811	2	594.36	1	y5	20.82	23417	1
TGQEIPVNVR	sp|Q96KP4|CNDP2_HUMAN	5661	1	BPH	light	556.807	2	584.351	1	y5	20.84	12065	1
TGQEIPVNVR	sp|Q96KP4|CNDP2_HUMAN	5661	2	BPH	heavy	561.811	2	594.36	1	y5	20.8	29120	1
TGQEIPVNVR	sp|Q96KP4|CNDP2_HUMAN	5661	2	BPH	light	556.807	2	584.351	1	y5	20.8	14009	1
TLGILGLGR	sp|O43175|SERA_HUMAN	5661	1	BPH	heavy	455.291	2	695.444	1	y7	29.44	2779	1
TLGILGLGR	sp|O43175|SERA_HUMAN	5661	1	BPH	light	450.287	2	685.436	1	y7	29.44	3813	1
TLGILGLGR	sp|O43175|SERA_HUMAN	5661	2	BPH	heavy	455.291	2	695.444	1	y7	29.42	3702	1
TLGILGLGR	sp|O43175|SERA_HUMAN	5661	2	BPH	light	450.287	2	685.436	1	y7	29.42	3999	1
TPAQFDADELR	sp|P04083|ANXA1_HUMAN	5661	1	BPH	heavy	636.808	2	875.413	1	y7	23.47	1384	1
TPAQFDADELR	sp|P04083|ANXA1_HUMAN	5661	1	BPH	light	631.804	2	865.405	1	y7	23.47	149	1
TPAQFDADELR	sp|P04083|ANXA1_HUMAN	5661	2	BPH	heavy	636.808	2	875.413	1	y7	23.42	1644	1
TPAQFDADELR	sp|P04083|ANXA1_HUMAN	5661	2	BPH	light	631.804	2	865.405	1	y7	23.35	236	1
VDLITFDTPFAGR	sp|P43251|BTD_HUMAN	5661	1	BPH	heavy	731.384	2	1021.5	1	y9	35.63	887	1
VDLITFDTPFAGR	sp|P43251|BTD_HUMAN	5661	1	BPH	light	726.38	2	1011.49	1	y9	35.44	20685	1
VDLITFDTPFAGR	sp|P43251|BTD_HUMAN	5661	2	BPH	heavy	731.384	2	1021.5	1	y9	35.65	466	1
VDLITFDTPFAGR	sp|P43251|BTD_HUMAN	5661	2	BPH	light	726.38	2	1011.49	1	y9	35.48	18293	1
VEITYTPSDGTQK	sp|O75874|IDHC_HUMAN	5661	1	BPH	heavy	723.864	2	740.366	1	y7	21.2	1414	1
VEITYTPSDGTQK	sp|O75874|IDHC_HUMAN	5661	1	BPH	light	719.857	2	732.352	1	y7	21.28	248	1
VEITYTPSDGTQK	sp|O75874|IDHC_HUMAN	5661	2	BPH	heavy	723.864	2	740.366	1	y7	21.2	1550	1
VEITYTPSDGTQK	sp|O75874|IDHC_HUMAN	5661	2	BPH	light	719.857	2	732.352	1	y7	21.16	323	1
VLDIIATINK	sp|P07686|HEXB_HUMAN	5661	1	BPH	heavy	554.347	2	895.534	1	y8	30.04	447	1
VLDIIATINK	sp|P07686|HEXB_HUMAN	5661	1	BPH	light	550.34	2	887.52	1	y8	30.06	16139	1
VLDIIATINK	sp|P07686|HEXB_HUMAN	5661	2	BPH	heavy	554.347	2	895.534	1	y8	30.06	743	1
VLDIIATINK	sp|P07686|HEXB_HUMAN	5661	2	BPH	light	550.34	2	887.52	1	y8	30.04	15896	1
VLTPELYAELR	sp|P12277|KCRB_HUMAN	5661	1	BPH	heavy	657.371	2	1000.53	1	y8	29.93	505	1
VLTPELYAELR	sp|P12277|KCRB_HUMAN	5661	1	BPH	light	652.366	2	990.525	1	y8	29.93	10870	1
VLTPELYAELR	sp|P12277|KCRB_HUMAN	5661	2	BPH	heavy	657.371	2	1000.53	1	y8	29.97	318	1
VLTPELYAELR	sp|P12277|KCRB_HUMAN	5661	2	BPH	light	652.366	2	990.525	1	y8	29.93	10388	1
VNPALAELNLR	sp|P13489|RINI_HUMAN	5661	1	BPH	heavy	610.355	2	725.418	1	y6	27.82	1108	1
VNPALAELNLR	sp|P13489|RINI_HUMAN	5661	1	BPH	light	605.351	2	715.41	1	y6	27.87	1978	1
VNPALAELNLR	sp|P13489|RINI_HUMAN	5661	2	BPH	heavy	610.355	2	725.418	1	y6	27.82	1360	1
VNPALAELNLR	sp|P13489|RINI_HUMAN	5661	2	BPH	light	605.351	2	715.41	1	y6	27.82	2534	1
VTLTLPVLNAAR	sp|O95336|6PGL_HUMAN	5661	1	BPH	heavy	639.394	2	750.45	1	y7	32.26	1344	1
VTLTLPVLNAAR	sp|O95336|6PGL_HUMAN	5661	1	BPH	light	634.39	2	740.441	1	y7	32.26	183892	1
VTLTLPVLNAAR	sp|O95336|6PGL_HUMAN	5661	2	BPH	heavy	639.394	2	750.45	1	y7	32.28	1673	1
VTLTLPVLNAAR	sp|O95336|6PGL_HUMAN	5661	2	BPH	light	634.39	2	740.441	1	y7	32.31	183040	1
VTVAGLAGK	sp|Q99497|PARK7_HUMAN	5661	1	BPH	heavy	412.26	2	623.397	1	y7	19.12	7537	1
VTVAGLAGK	sp|Q99497|PARK7_HUMAN	5661	1	BPH	light	408.253	2	615.382	1	y7	19.14	13497	1
VTVAGLAGK	sp|Q99497|PARK7_HUMAN	5661	2	BPH	heavy	412.26	2	623.397	1	y7	19.12	21319	1
VTVAGLAGK	sp|Q99497|PARK7_HUMAN	5661	2	BPH	light	408.253	2	615.382	1	y7	19.12	34269	1
YGLVTYATYPK	sp|P00751|CFAB_HUMAN	5661	1	BPH	heavy	642.342	2	851.439	1	y7	26.03	956	1
YGLVTYATYPK	sp|P00751|CFAB_HUMAN	5661	1	BPH	light	638.335	2	843.425	1	y7	26.03	35999	1
YGLVTYATYPK	sp|P00751|CFAB_HUMAN	5661	2	BPH	heavy	642.342	2	851.439	1	y7	26	715	1
YGLVTYATYPK	sp|P00751|CFAB_HUMAN	5661	2	BPH	light	638.335	2	843.425	1	y7	26	36472	1
YLGEEYVK	sp|P02787|TRFE_HUMAN	5661	1	BPH	heavy	504.76	2	732.365	1	y6	22.42	10221	1
YLGEEYVK	sp|P02787|TRFE_HUMAN	5661	1	BPH	light	500.753	2	724.351	1	y6	22.44	246659	1
YLGEEYVK	sp|P02787|TRFE_HUMAN	5661	2	BPH	heavy	504.76	2	732.365	1	y6	22.37	10191	1
YLGEEYVK	sp|P02787|TRFE_HUMAN	5661	2	BPH	light	500.753	2	724.351	1	y6	22.37	244981	1
YLQEIYNSNNQK	sp|P02679|FIBG_HUMAN	5661	1	BPH	heavy	761.375	2	875.41	1	y7	20.99	696	1
YLQEIYNSNNQK	sp|P02679|FIBG_HUMAN	5661	1	BPH	light	757.368	2	867.396	1	y7	20.99	3301	1
YLQEIYNSNNQK	sp|P02679|FIBG_HUMAN	5661	2	BPH	heavy	761.375	2	875.41	1	y7	20.92	919	1
YLQEIYNSNNQK	sp|P02679|FIBG_HUMAN	5661	2	BPH	light	757.368	2	867.396	1	y7	20.94	3196	1
AGALNSNDAFVLK	sp|P06396|GELS_HUMAN	5722	1	BPH	heavy	664.358	2	1015.53	1	y9	26.01	1712	1
AGALNSNDAFVLK	sp|P06396|GELS_HUMAN	5722	1	BPH	light	660.351	2	1007.52	1	y9	26.03	76097	1
AGALNSNDAFVLK	sp|P06396|GELS_HUMAN	5722	2	BPH	heavy	664.358	2	1015.53	1	y9	25.99	1570	1
AGALNSNDAFVLK	sp|P06396|GELS_HUMAN	5722	2	BPH	light	660.351	2	1007.52	1	y9	25.99	71608	1
ATDFVVPGPGK	sp|O75874|IDHC_HUMAN	5722	1	BPH	heavy	548.3	2	463.275	1	y5	23.06	8235	1
ATDFVVPGPGK	sp|O75874|IDHC_HUMAN	5722	1	BPH	light	544.293	2	455.261	1	y5	23.07	2231	1
ATDFVVPGPGK	sp|O75874|IDHC_HUMAN	5722	2	BPH	heavy	548.3	2	463.275	1	y5	23.19	8120	1
ATDFVVPGPGK	sp|O75874|IDHC_HUMAN	5722	2	BPH	light	544.293	2	455.261	1	y5	23.26	2686	1
FFPLESWQIGK	sp|P30046|DOPD_HUMAN	5722	1	BPH	heavy	680.363	2	1065.58	1	y9	34.98	14	1
FFPLESWQIGK	sp|P30046|DOPD_HUMAN	5722	1	BPH	light	676.356	2	1057.57	1	y9	34.8	1468	1
FFPLESWQIGK	sp|P30046|DOPD_HUMAN	5722	2	BPH	heavy	680.363	2	1065.58	1	y9	34.75	18	1
FFPLESWQIGK	sp|P30046|DOPD_HUMAN	5722	2	BPH	light	676.356	2	1057.57	1	y9	34.65	1328	1
FSVSPVVR	sp|P13639|EF2_HUMAN	5722	1	BPH	heavy	450.762	2	567.349	1	y5	22.62	10718	1
FSVSPVVR	sp|P13639|EF2_HUMAN	5722	1	BPH	light	445.758	2	557.341	1	y5	22.63	1917	1
FSVSPVVR	sp|P13639|EF2_HUMAN	5722	2	BPH	heavy	450.762	2	567.349	1	y5	22.55	7890	1
FSVSPVVR	sp|P13639|EF2_HUMAN	5722	2	BPH	light	445.758	2	557.341	1	y5	22.57	1592	1
FVFSEVNGDR	sp|P49221|TGM4_HUMAN	5722	1	BPH	heavy	590.287	2	933.43	1	y8	24.48	5630	1
FVFSEVNGDR	sp|P49221|TGM4_HUMAN	5722	1	BPH	light	585.283	2	923.422	1	y8	24.36	0	1
FVFSEVNGDR	sp|P49221|TGM4_HUMAN	5722	2	BPH	heavy	590.287	2	933.43	1	y8	24.43	4885	1
FVFSEVNGDR	sp|P49221|TGM4_HUMAN	5722	2	BPH	light	585.283	2	923.422	1	y8	24.42	4	1
GFTIPEAFR	sp|O00299|CLIC1_HUMAN	5722	1	BPH	heavy	524.279	2	629.328	1	y5	29.74	3546	1
GFTIPEAFR	sp|O00299|CLIC1_HUMAN	5722	1	BPH	light	519.274	2	619.32	1	y5	29.76	8475	1
GFTIPEAFR	sp|O00299|CLIC1_HUMAN	5722	2	BPH	heavy	524.279	2	629.328	1	y5	29.72	3558	1
GFTIPEAFR	sp|O00299|CLIC1_HUMAN	5722	2	BPH	light	519.274	2	619.32	1	y5	29.69	6258	1
GGIVDEGALLR	sp|O43175|SERA_HUMAN	5722	1	BPH	heavy	555.313	2	783.423	1	y7	26.98	3824	1
GGIVDEGALLR	sp|O43175|SERA_HUMAN	5722	1	BPH	light	550.309	2	773.415	1	y7	26.96	457	1
GGIVDEGALLR	sp|O43175|SERA_HUMAN	5722	2	BPH	heavy	555.313	2	783.423	1	y7	26.89	3500	1
GGIVDEGALLR	sp|O43175|SERA_HUMAN	5722	2	BPH	light	550.309	2	773.415	1	y7	26.93	313	1
HSQPWQVLVASR	sp|P07288|KLK3_HUMAN	5722	1	BPH	heavy	709.382	2	1065.61	1	y9	24.96	207	1
HSQPWQVLVASR	sp|P07288|KLK3_HUMAN	5722	1	BPH	light	704.378	2	1055.6	1	y9	24.94	135879	1
HSQPWQVLVASR	sp|P07288|KLK3_HUMAN	5722	2	BPH	heavy	709.382	2	1065.61	1	y9	24.96	14	1
HSQPWQVLVASR	sp|P07288|KLK3_HUMAN	5722	2	BPH	light	704.378	2	1055.6	1	y9	24.91	110754	1
LEFSTGPNPSIAK	sp|P49221|TGM4_HUMAN	5722	1	BPH	heavy	684.866	2	791.45	1	y8	24.87	1620	1
LEFSTGPNPSIAK	sp|P49221|TGM4_HUMAN	5722	1	BPH	light	680.859	2	783.436	1	y8	24.86	4	1
LEFSTGPNPSIAK	sp|P49221|TGM4_HUMAN	5722	2	BPH	heavy	684.866	2	791.45	1	y8	24.79	1523	1
LEFSTGPNPSIAK	sp|P49221|TGM4_HUMAN	5722	2	BPH	light	680.859	2	783.436	1	y8	24.84	66	1
LPFPIIDDR	sp|P30041|PRDX6_HUMAN	5722	1	BPH	heavy	548.307	2	738.402	1	y6	31.76	3946	1
LPFPIIDDR	sp|P30041|PRDX6_HUMAN	5722	1	BPH	light	543.303	2	728.394	1	y6	31.76	12946	1
LPFPIIDDR	sp|P30041|PRDX6_HUMAN	5722	2	BPH	heavy	548.307	2	738.402	1	y6	31.71	2502	1
LPFPIIDDR	sp|P30041|PRDX6_HUMAN	5722	2	BPH	light	543.303	2	728.394	1	y6	31.71	7053	1
LQSLFDSPDFSK	sp|P36955|PEDF_HUMAN	5722	1	BPH	heavy	696.35	2	1150.55	1	y10	30.07	499	1
LQSLFDSPDFSK	sp|P36955|PEDF_HUMAN	5722	1	BPH	light	692.343	2	1142.54	1	y10	30.08	24004	1
LQSLFDSPDFSK	sp|P36955|PEDF_HUMAN	5722	2	BPH	heavy	696.35	2	1150.55	1	y10	30	536	1
LQSLFDSPDFSK	sp|P36955|PEDF_HUMAN	5722	2	BPH	light	692.343	2	1142.54	1	y10	30.02	24404	1
LSEPAELTDAVK	sp|P07288|KLK3_HUMAN	5722	1	BPH	heavy	640.845	2	951.524	1	y9	24.96	4978	1
LSEPAELTDAVK	sp|P07288|KLK3_HUMAN	5722	1	BPH	light	636.838	2	943.509	1	y9	24.96	117130	1
LSEPAELTDAVK	sp|P07288|KLK3_HUMAN	5722	2	BPH	heavy	640.845	2	951.524	1	y9	24.93	4058	1
LSEPAELTDAVK	sp|P07288|KLK3_HUMAN	5722	2	BPH	light	636.838	2	943.509	1	y9	24.91	97073	1
LSILYPATTGR	sp|P30041|PRDX6_HUMAN	5722	1	BPH	heavy	601.344	2	612.334	1	y6	27.03	7717	1
LSILYPATTGR	sp|P30041|PRDX6_HUMAN	5722	1	BPH	light	596.34	2	602.326	1	y6	27.03	13865	1
LSILYPATTGR	sp|P30041|PRDX6_HUMAN	5722	2	BPH	heavy	601.344	2	612.334	1	y6	26.96	5937	1
LSILYPATTGR	sp|P30041|PRDX6_HUMAN	5722	2	BPH	light	596.34	2	602.326	1	y6	26.98	11388	1
LSYEGEVTK	sp|P36955|PEDF_HUMAN	5722	1	BPH	heavy	517.268	2	833.413	1	y7	18.04	937	1
LSYEGEVTK	sp|P36955|PEDF_HUMAN	5722	1	BPH	light	513.261	2	825.399	1	y7	18	265	1
LSYEGEVTK	sp|P36955|PEDF_HUMAN	5722	2	BPH	heavy	517.268	2	833.413	1	y7	17.68	4082	1
LSYEGEVTK	sp|P36955|PEDF_HUMAN	5722	2	BPH	light	513.261	2	825.399	1	y7	17.68	1391	1
LTFDEYR	sp|P12429|ANXA3_HUMAN	5722	1	BPH	heavy	477.234	2	739.328	1	y5	22.7	8169	1
LTFDEYR	sp|P12429|ANXA3_HUMAN	5722	1	BPH	light	472.23	2	729.32	1	y5	22.67	942	1
LTFDEYR	sp|P12429|ANXA3_HUMAN	5722	2	BPH	heavy	477.234	2	739.328	1	y5	22.65	7292	1
LTFDEYR	sp|P12429|ANXA3_HUMAN	5722	2	BPH	light	472.23	2	729.32	1	y5	22.67	677	1
LVSESSDVLPK	sp|P05787|K2C8_HUMAN	5722	1	BPH	heavy	591.329	2	969.498	1	y9	22.02	10739	1
LVSESSDVLPK	sp|P05787|K2C8_HUMAN	5722	1	BPH	light	587.322	2	961.484	1	y9	22.04	568	1
LVSESSDVLPK	sp|P05787|K2C8_HUMAN	5722	2	BPH	heavy	591.329	2	969.498	1	y9	21.9	6311	1
LVSESSDVLPK	sp|P05787|K2C8_HUMAN	5722	2	BPH	light	587.322	2	961.484	1	y9	21.89	379	1
NLLSVAYK	sp|P31947|1433S_HUMAN	5722	1	BPH	heavy	458.273	2	688.412	1	y6	24.21	6293	1
NLLSVAYK	sp|P31947|1433S_HUMAN	5722	1	BPH	light	454.266	2	680.398	1	y6	24.21	17277	1
NLLSVAYK	sp|P31947|1433S_HUMAN	5722	2	BPH	heavy	458.273	2	688.412	1	y6	24.16	6413	1
NLLSVAYK	sp|P31947|1433S_HUMAN	5722	2	BPH	light	454.266	2	680.398	1	y6	24.16	14420	1
NSLFEYQK	sp|P02671|FIBA_HUMAN	5722	1	BPH	heavy	518.763	2	722.36	1	y5	21.65	5230	1
NSLFEYQK	sp|P02671|FIBA_HUMAN	5722	1	BPH	light	514.756	2	714.346	1	y5	21.7	12691	1
NSLFEYQK	sp|P02671|FIBA_HUMAN	5722	2	BPH	heavy	518.763	2	722.36	1	y5	21.83	3513	1
NSLFEYQK	sp|P02671|FIBA_HUMAN	5722	2	BPH	light	514.756	2	714.346	1	y5	21.83	8631	1
SEIDLLDIR	sp|P12429|ANXA3_HUMAN	5722	1	BPH	heavy	542.3	2	754.433	1	y6	31.44	1986	1
SEIDLLDIR	sp|P12429|ANXA3_HUMAN	5722	1	BPH	light	537.295	2	744.425	1	y6	31.42	433	1
SEIDLLDIR	sp|P12429|ANXA3_HUMAN	5722	2	BPH	heavy	542.3	2	754.433	1	y6	31.33	492	1
SEIDLLDIR	sp|P12429|ANXA3_HUMAN	5722	2	BPH	light	537.295	2	744.425	1	y6	31.33	30	1
SSEDPNEDIVER	sp|P01591|IGJ_HUMAN	5722	1	BPH	heavy	700.314	2	981.488	1	y8	18.67	1952	1
SSEDPNEDIVER	sp|P01591|IGJ_HUMAN	5722	1	BPH	light	695.31	2	971.479	1	y8	18.84	3038	1
SSEDPNEDIVER	sp|P01591|IGJ_HUMAN	5722	2	BPH	heavy	700.314	2	981.488	1	y8	18.62	3452	1
SSEDPNEDIVER	sp|P01591|IGJ_HUMAN	5722	2	BPH	light	695.31	2	971.479	1	y8	18.62	5336	1
TGLQEVEVK	sp|P01024|CO3_HUMAN	5722	1	BPH	heavy	505.784	2	739.408	1	y6	19.27	3510	1
TGLQEVEVK	sp|P01024|CO3_HUMAN	5722	1	BPH	light	501.777	2	731.393	1	y6	19.2	1723	1
TGLQEVEVK	sp|P01024|CO3_HUMAN	5722	2	BPH	heavy	505.784	2	739.408	1	y6	19.2	3633	1
TGLQEVEVK	sp|P01024|CO3_HUMAN	5722	2	BPH	light	501.777	2	731.393	1	y6	19.2	1187	1
TGQEIPVNVR	sp|Q96KP4|CNDP2_HUMAN	5722	1	BPH	heavy	561.811	2	594.36	1	y5	20.59	27014	1
TGQEIPVNVR	sp|Q96KP4|CNDP2_HUMAN	5722	1	BPH	light	556.807	2	584.351	1	y5	20.88	2291	1
TGQEIPVNVR	sp|Q96KP4|CNDP2_HUMAN	5722	2	BPH	heavy	561.811	2	594.36	1	y5	20.75	16042	1
TGQEIPVNVR	sp|Q96KP4|CNDP2_HUMAN	5722	2	BPH	light	556.807	2	584.351	1	y5	20.76	1605	1
TLGILGLGR	sp|O43175|SERA_HUMAN	5722	1	BPH	heavy	455.291	2	695.444	1	y7	29.6	3179	1
TLGILGLGR	sp|O43175|SERA_HUMAN	5722	1	BPH	light	450.287	2	685.436	1	y7	29.6	6444	1
TLGILGLGR	sp|O43175|SERA_HUMAN	5722	2	BPH	heavy	455.291	2	695.444	1	y7	29.53	2042	1
TLGILGLGR	sp|O43175|SERA_HUMAN	5722	2	BPH	light	450.287	2	685.436	1	y7	29.53	5484	1
TPAQFDADELR	sp|P04083|ANXA1_HUMAN	5722	1	BPH	heavy	636.808	2	875.413	1	y7	23.46	1451	1
TPAQFDADELR	sp|P04083|ANXA1_HUMAN	5722	1	BPH	light	631.804	2	865.405	1	y7	23.52	176	1
TPAQFDADELR	sp|P04083|ANXA1_HUMAN	5722	2	BPH	heavy	636.808	2	875.413	1	y7	23.41	2124	1
TPAQFDADELR	sp|P04083|ANXA1_HUMAN	5722	2	BPH	light	631.804	2	865.405	1	y7	23.4	2	1
VDLITFDTPFAGR	sp|P43251|BTD_HUMAN	5722	1	BPH	heavy	731.384	2	1021.5	1	y9	35.54	269	1
VDLITFDTPFAGR	sp|P43251|BTD_HUMAN	5722	1	BPH	light	726.38	2	1011.49	1	y9	35.54	6750	1
VDLITFDTPFAGR	sp|P43251|BTD_HUMAN	5722	2	BPH	heavy	731.384	2	1021.5	1	y9	35.47	345	1
VDLITFDTPFAGR	sp|P43251|BTD_HUMAN	5722	2	BPH	light	726.38	2	1011.49	1	y9	35.49	7047	1
VEITYTPSDGTQK	sp|O75874|IDHC_HUMAN	5722	1	BPH	heavy	723.864	2	740.366	1	y7	21.16	3020	1
VEITYTPSDGTQK	sp|O75874|IDHC_HUMAN	5722	1	BPH	light	719.857	2	732.352	1	y7	21.11	187	1
VEITYTPSDGTQK	sp|O75874|IDHC_HUMAN	5722	2	BPH	heavy	723.864	2	740.366	1	y7	21.02	2107	1
VEITYTPSDGTQK	sp|O75874|IDHC_HUMAN	5722	2	BPH	light	719.857	2	732.352	1	y7	21.07	226	1
VLDIIATINK	sp|P07686|HEXB_HUMAN	5722	1	BPH	heavy	554.347	2	895.534	1	y8	30.17	441	1
VLDIIATINK	sp|P07686|HEXB_HUMAN	5722	1	BPH	light	550.34	2	887.52	1	y8	30.2	4388	1
VLDIIATINK	sp|P07686|HEXB_HUMAN	5722	2	BPH	heavy	554.347	2	895.534	1	y8	30.08	118	1
VLDIIATINK	sp|P07686|HEXB_HUMAN	5722	2	BPH	light	550.34	2	887.52	1	y8	30.12	1704	1
VLTPELYAELR	sp|P12277|KCRB_HUMAN	5722	1	BPH	heavy	657.371	2	1000.53	1	y8	30.05	655	1
VLTPELYAELR	sp|P12277|KCRB_HUMAN	5722	1	BPH	light	652.366	2	990.525	1	y8	30.05	10085	1
VLTPELYAELR	sp|P12277|KCRB_HUMAN	5722	2	BPH	heavy	657.371	2	1000.53	1	y8	29.98	706	1
VLTPELYAELR	sp|P12277|KCRB_HUMAN	5722	2	BPH	light	652.366	2	990.525	1	y8	29.98	8847	1
VNPALAELNLR	sp|P13489|RINI_HUMAN	5722	1	BPH	heavy	610.355	2	725.418	1	y6	27.96	1202	1
VNPALAELNLR	sp|P13489|RINI_HUMAN	5722	1	BPH	light	605.351	2	715.41	1	y6	27.95	3257	1
VNPALAELNLR	sp|P13489|RINI_HUMAN	5722	2	BPH	heavy	610.355	2	725.418	1	y6	27.89	973	1
VNPALAELNLR	sp|P13489|RINI_HUMAN	5722	2	BPH	light	605.351	2	715.41	1	y6	27.89	2400	1
VTLTLPVLNAAR	sp|O95336|6PGL_HUMAN	5722	1	BPH	heavy	639.394	2	750.45	1	y7	32.36	2284	1
VTLTLPVLNAAR	sp|O95336|6PGL_HUMAN	5722	1	BPH	light	634.39	2	740.441	1	y7	32.2	342600	1
VTLTLPVLNAAR	sp|O95336|6PGL_HUMAN	5722	2	BPH	heavy	639.394	2	750.45	1	y7	32.32	1863	1
VTLTLPVLNAAR	sp|O95336|6PGL_HUMAN	5722	2	BPH	light	634.39	2	740.441	1	y7	32.19	256295	1
VTVAGLAGK	sp|Q99497|PARK7_HUMAN	5722	1	BPH	heavy	412.26	2	623.397	1	y7	19	9919	1
VTVAGLAGK	sp|Q99497|PARK7_HUMAN	5722	1	BPH	light	408.253	2	615.382	1	y7	18.89	14242	1
VTVAGLAGK	sp|Q99497|PARK7_HUMAN	5722	2	BPH	heavy	412.26	2	623.397	1	y7	18.96	13491	1
VTVAGLAGK	sp|Q99497|PARK7_HUMAN	5722	2	BPH	light	408.253	2	615.382	1	y7	18.96	18968	1
YGLVTYATYPK	sp|P00751|CFAB_HUMAN	5722	1	BPH	heavy	642.342	2	851.439	1	y7	25.97	1594	1
YGLVTYATYPK	sp|P00751|CFAB_HUMAN	5722	1	BPH	light	638.335	2	843.425	1	y7	25.99	97152	1
YGLVTYATYPK	sp|P00751|CFAB_HUMAN	5722	2	BPH	heavy	642.342	2	851.439	1	y7	25.94	1512	1
YGLVTYATYPK	sp|P00751|CFAB_HUMAN	5722	2	BPH	light	638.335	2	843.425	1	y7	25.94	100547	1
YLGEEYVK	sp|P02787|TRFE_HUMAN	5722	1	BPH	heavy	504.76	2	732.365	1	y6	22.41	8265	1
YLGEEYVK	sp|P02787|TRFE_HUMAN	5722	1	BPH	light	500.753	2	724.351	1	y6	22.4	697789	1
YLGEEYVK	sp|P02787|TRFE_HUMAN	5722	2	BPH	heavy	504.76	2	732.365	1	y6	22.31	6522	1
YLGEEYVK	sp|P02787|TRFE_HUMAN	5722	2	BPH	light	500.753	2	724.351	1	y6	22.33	536389	1
YLQEIYNSNNQK	sp|P02679|FIBG_HUMAN	5722	1	BPH	heavy	761.375	2	875.41	1	y7	20.95	1799	1
YLQEIYNSNNQK	sp|P02679|FIBG_HUMAN	5722	1	BPH	light	757.368	2	867.396	1	y7	20.95	8662	1
YLQEIYNSNNQK	sp|P02679|FIBG_HUMAN	5722	2	BPH	heavy	761.375	2	875.41	1	y7	20.81	1513	1
YLQEIYNSNNQK	sp|P02679|FIBG_HUMAN	5722	2	BPH	light	757.368	2	867.396	1	y7	20.81	6875	1
AGALNSNDAFVLK	sp|P06396|GELS_HUMAN	5744	1	BPH	heavy	664.358	2	1015.53	1	y9	26.2	1513	1
AGALNSNDAFVLK	sp|P06396|GELS_HUMAN	5744	1	BPH	light	660.351	2	1007.52	1	y9	26.2	57935	1
AGALNSNDAFVLK	sp|P06396|GELS_HUMAN	5744	2	BPH	heavy	664.358	2	1015.53	1	y9	26.2	1390	1
AGALNSNDAFVLK	sp|P06396|GELS_HUMAN	5744	2	BPH	light	660.351	2	1007.52	1	y9	26.21	52080	1
ATDFVVPGPGK	sp|O75874|IDHC_HUMAN	5744	1	BPH	heavy	548.3	2	463.275	1	y5	23.52	6908	1
ATDFVVPGPGK	sp|O75874|IDHC_HUMAN	5744	1	BPH	light	544.293	2	455.261	1	y5	23.52	23102	1
ATDFVVPGPGK	sp|O75874|IDHC_HUMAN	5744	2	BPH	heavy	548.3	2	463.275	1	y5	23.52	8043	1
ATDFVVPGPGK	sp|O75874|IDHC_HUMAN	5744	2	BPH	light	544.293	2	455.261	1	y5	23.52	27947	1
FFPLESWQIGK	sp|P30046|DOPD_HUMAN	5744	1	BPH	heavy	680.363	2	1065.58	1	y9	35.03	3	1
FFPLESWQIGK	sp|P30046|DOPD_HUMAN	5744	1	BPH	light	676.356	2	1057.57	1	y9	34.82	3487	1
FFPLESWQIGK	sp|P30046|DOPD_HUMAN	5744	2	BPH	heavy	680.363	2	1065.58	1	y9	34.91	3	1
FFPLESWQIGK	sp|P30046|DOPD_HUMAN	5744	2	BPH	light	676.356	2	1057.57	1	y9	34.87	2881	1
FSVSPVVR	sp|P13639|EF2_HUMAN	5744	1	BPH	heavy	450.762	2	567.349	1	y5	22.96	8125	1
FSVSPVVR	sp|P13639|EF2_HUMAN	5744	1	BPH	light	445.758	2	557.341	1	y5	22.97	4042	1
FSVSPVVR	sp|P13639|EF2_HUMAN	5744	2	BPH	heavy	450.762	2	567.349	1	y5	22.97	10367	1
FSVSPVVR	sp|P13639|EF2_HUMAN	5744	2	BPH	light	445.758	2	557.341	1	y5	22.99	4927	1
FVFSEVNGDR	sp|P49221|TGM4_HUMAN	5744	1	BPH	heavy	590.287	2	933.43	1	y8	24.72	3853	1
FVFSEVNGDR	sp|P49221|TGM4_HUMAN	5744	1	BPH	light	585.283	2	923.422	1	y8	24.72	4874	1
FVFSEVNGDR	sp|P49221|TGM4_HUMAN	5744	2	BPH	heavy	590.287	2	933.43	1	y8	24.74	3938	1
FVFSEVNGDR	sp|P49221|TGM4_HUMAN	5744	2	BPH	light	585.283	2	923.422	1	y8	24.74	4263	1
GFTIPEAFR	sp|O00299|CLIC1_HUMAN	5744	1	BPH	heavy	524.279	2	629.328	1	y5	29.78	938	1
GFTIPEAFR	sp|O00299|CLIC1_HUMAN	5744	1	BPH	light	519.274	2	619.32	1	y5	29.79	22068	1
GFTIPEAFR	sp|O00299|CLIC1_HUMAN	5744	2	BPH	heavy	524.279	2	629.328	1	y5	29.76	950	1
GFTIPEAFR	sp|O00299|CLIC1_HUMAN	5744	2	BPH	light	519.274	2	619.32	1	y5	29.78	15747	1
GGIVDEGALLR	sp|O43175|SERA_HUMAN	5744	1	BPH	heavy	555.313	2	783.423	1	y7	27.01	2703	1
GGIVDEGALLR	sp|O43175|SERA_HUMAN	5744	1	BPH	light	550.309	2	773.415	1	y7	27.01	2946	1
GGIVDEGALLR	sp|O43175|SERA_HUMAN	5744	2	BPH	heavy	555.313	2	783.423	1	y7	26.99	3486	1
GGIVDEGALLR	sp|O43175|SERA_HUMAN	5744	2	BPH	light	550.309	2	773.415	1	y7	26.99	3231	1
HSQPWQVLVASR	sp|P07288|KLK3_HUMAN	5744	1	BPH	heavy	709.382	2	1065.61	1	y9	25.2	72	1
HSQPWQVLVASR	sp|P07288|KLK3_HUMAN	5744	1	BPH	light	704.378	2	1055.6	1	y9	25.21	232458	1
HSQPWQVLVASR	sp|P07288|KLK3_HUMAN	5744	2	BPH	heavy	709.382	2	1065.61	1	y9	25.23	32	1
HSQPWQVLVASR	sp|P07288|KLK3_HUMAN	5744	2	BPH	light	704.378	2	1055.6	1	y9	25.23	320851	1
LEFSTGPNPSIAK	sp|P49221|TGM4_HUMAN	5744	1	BPH	heavy	684.866	2	791.45	1	y8	25.04	1519	1
LEFSTGPNPSIAK	sp|P49221|TGM4_HUMAN	5744	1	BPH	light	680.859	2	783.436	1	y8	25.04	8929	1
LEFSTGPNPSIAK	sp|P49221|TGM4_HUMAN	5744	2	BPH	heavy	684.866	2	791.45	1	y8	25.04	1505	1
LEFSTGPNPSIAK	sp|P49221|TGM4_HUMAN	5744	2	BPH	light	680.859	2	783.436	1	y8	25.04	9660	1
LPFPIIDDR	sp|P30041|PRDX6_HUMAN	5744	1	BPH	heavy	548.307	2	738.402	1	y6	31.78	1197	1
LPFPIIDDR	sp|P30041|PRDX6_HUMAN	5744	1	BPH	light	543.303	2	728.394	1	y6	31.76	55428	1
LPFPIIDDR	sp|P30041|PRDX6_HUMAN	5744	2	BPH	heavy	548.307	2	738.402	1	y6	31.74	797	1
LPFPIIDDR	sp|P30041|PRDX6_HUMAN	5744	2	BPH	light	543.303	2	728.394	1	y6	31.74	44900	1
LQSLFDSPDFSK	sp|P36955|PEDF_HUMAN	5744	1	BPH	heavy	696.35	2	1150.55	1	y10	30.19	110	1
LQSLFDSPDFSK	sp|P36955|PEDF_HUMAN	5744	1	BPH	light	692.343	2	1142.54	1	y10	30.19	859	1
LQSLFDSPDFSK	sp|P36955|PEDF_HUMAN	5744	2	BPH	heavy	696.35	2	1150.55	1	y10	30.14	300	1
LQSLFDSPDFSK	sp|P36955|PEDF_HUMAN	5744	2	BPH	light	692.343	2	1142.54	1	y10	30.15	724	1
LSEPAELTDAVK	sp|P07288|KLK3_HUMAN	5744	1	BPH	heavy	640.845	2	951.524	1	y9	24.98	3918	1
LSEPAELTDAVK	sp|P07288|KLK3_HUMAN	5744	1	BPH	light	636.838	2	943.509	1	y9	24.98	642859	1
LSEPAELTDAVK	sp|P07288|KLK3_HUMAN	5744	2	BPH	heavy	640.845	2	951.524	1	y9	24.99	3361	1
LSEPAELTDAVK	sp|P07288|KLK3_HUMAN	5744	2	BPH	light	636.838	2	943.509	1	y9	24.98	576092	1
LSILYPATTGR	sp|P30041|PRDX6_HUMAN	5744	1	BPH	heavy	601.344	2	612.334	1	y6	27.08	4975	1
LSILYPATTGR	sp|P30041|PRDX6_HUMAN	5744	1	BPH	light	596.34	2	602.326	1	y6	27.1	68110	1
LSILYPATTGR	sp|P30041|PRDX6_HUMAN	5744	2	BPH	heavy	601.344	2	612.334	1	y6	27.08	5781	1
LSILYPATTGR	sp|P30041|PRDX6_HUMAN	5744	2	BPH	light	596.34	2	602.326	1	y6	27.08	75226	1
LSYEGEVTK	sp|P36955|PEDF_HUMAN	5744	1	BPH	heavy	517.268	2	833.413	1	y7	18.14	1382	1
LSYEGEVTK	sp|P36955|PEDF_HUMAN	5744	1	BPH	light	513.261	2	825.399	1	y7	17.78	37	1
LSYEGEVTK	sp|P36955|PEDF_HUMAN	5744	2	BPH	heavy	517.268	2	833.413	1	y7	18.05	2694	1
LSYEGEVTK	sp|P36955|PEDF_HUMAN	5744	2	BPH	light	513.261	2	825.399	1	y7	18.12	89	1
LTFDEYR	sp|P12429|ANXA3_HUMAN	5744	1	BPH	heavy	477.234	2	739.328	1	y5	23.06	4018	1
LTFDEYR	sp|P12429|ANXA3_HUMAN	5744	1	BPH	light	472.23	2	729.32	1	y5	23.06	2441	1
LTFDEYR	sp|P12429|ANXA3_HUMAN	5744	2	BPH	heavy	477.234	2	739.328	1	y5	23.06	5218	1
LTFDEYR	sp|P12429|ANXA3_HUMAN	5744	2	BPH	light	472.23	2	729.32	1	y5	23.08	2820	1
LVSESSDVLPK	sp|P05787|K2C8_HUMAN	5744	1	BPH	heavy	591.329	2	969.498	1	y9	22.19	7985	1
LVSESSDVLPK	sp|P05787|K2C8_HUMAN	5744	1	BPH	light	587.322	2	961.484	1	y9	22.21	4705	1
LVSESSDVLPK	sp|P05787|K2C8_HUMAN	5744	2	BPH	heavy	591.329	2	969.498	1	y9	22.17	7461	1
LVSESSDVLPK	sp|P05787|K2C8_HUMAN	5744	2	BPH	light	587.322	2	961.484	1	y9	22.17	5473	1
NLLSVAYK	sp|P31947|1433S_HUMAN	5744	1	BPH	heavy	458.273	2	688.412	1	y6	24.42	4948	1
NLLSVAYK	sp|P31947|1433S_HUMAN	5744	1	BPH	light	454.266	2	680.398	1	y6	24.42	55807	1
NLLSVAYK	sp|P31947|1433S_HUMAN	5744	2	BPH	heavy	458.273	2	688.412	1	y6	24.42	5132	1
NLLSVAYK	sp|P31947|1433S_HUMAN	5744	2	BPH	light	454.266	2	680.398	1	y6	24.42	61443	1
NSLFEYQK	sp|P02671|FIBA_HUMAN	5744	1	BPH	heavy	518.763	2	722.36	1	y5	21.97	3624	1
NSLFEYQK	sp|P02671|FIBA_HUMAN	5744	1	BPH	light	514.756	2	714.346	1	y5	22	2626	1
NSLFEYQK	sp|P02671|FIBA_HUMAN	5744	2	BPH	heavy	518.763	2	722.36	1	y5	22.07	2753	1
NSLFEYQK	sp|P02671|FIBA_HUMAN	5744	2	BPH	light	514.756	2	714.346	1	y5	22.06	2225	1
SEIDLLDIR	sp|P12429|ANXA3_HUMAN	5744	1	BPH	heavy	542.3	2	754.433	1	y6	31.47	300	1
SEIDLLDIR	sp|P12429|ANXA3_HUMAN	5744	1	BPH	light	537.295	2	744.425	1	y6	31.47	2464	1
SEIDLLDIR	sp|P12429|ANXA3_HUMAN	5744	2	BPH	heavy	542.3	2	754.433	1	y6	31.45	366	1
SEIDLLDIR	sp|P12429|ANXA3_HUMAN	5744	2	BPH	light	537.295	2	744.425	1	y6	31.47	1853	1
SSEDPNEDIVER	sp|P01591|IGJ_HUMAN	5744	1	BPH	heavy	700.314	2	981.488	1	y8	18.96	2945	1
SSEDPNEDIVER	sp|P01591|IGJ_HUMAN	5744	1	BPH	light	695.31	2	971.479	1	y8	18.99	5336	1
SSEDPNEDIVER	sp|P01591|IGJ_HUMAN	5744	2	BPH	heavy	700.314	2	981.488	1	y8	19.04	3153	1
SSEDPNEDIVER	sp|P01591|IGJ_HUMAN	5744	2	BPH	light	695.31	2	971.479	1	y8	19.04	6259	1
TGLQEVEVK	sp|P01024|CO3_HUMAN	5744	1	BPH	heavy	505.784	2	739.408	1	y6	19.59	1397	1
TGLQEVEVK	sp|P01024|CO3_HUMAN	5744	1	BPH	light	501.777	2	731.393	1	y6	19.74	23	1
TGLQEVEVK	sp|P01024|CO3_HUMAN	5744	2	BPH	heavy	505.784	2	739.408	1	y6	19.59	4100	1
TGLQEVEVK	sp|P01024|CO3_HUMAN	5744	2	BPH	light	501.777	2	731.393	1	y6	19.54	44	1
TGQEIPVNVR	sp|Q96KP4|CNDP2_HUMAN	5744	1	BPH	heavy	561.811	2	594.36	1	y5	20.87	18189	1
TGQEIPVNVR	sp|Q96KP4|CNDP2_HUMAN	5744	1	BPH	light	556.807	2	584.351	1	y5	20.87	10653	1
TGQEIPVNVR	sp|Q96KP4|CNDP2_HUMAN	5744	2	BPH	heavy	561.811	2	594.36	1	y5	20.88	20637	1
TGQEIPVNVR	sp|Q96KP4|CNDP2_HUMAN	5744	2	BPH	light	556.807	2	584.351	1	y5	20.88	12745	1
TLGILGLGR	sp|O43175|SERA_HUMAN	5744	1	BPH	heavy	455.291	2	695.444	1	y7	29.55	1576	1
TLGILGLGR	sp|O43175|SERA_HUMAN	5744	1	BPH	light	450.287	2	685.436	1	y7	29.52	16140	1
TLGILGLGR	sp|O43175|SERA_HUMAN	5744	2	BPH	heavy	455.291	2	695.444	1	y7	29.48	1257	1
TLGILGLGR	sp|O43175|SERA_HUMAN	5744	2	BPH	light	450.287	2	685.436	1	y7	29.52	11816	1
TPAQFDADELR	sp|P04083|ANXA1_HUMAN	5744	1	BPH	heavy	636.808	2	875.413	1	y7	23.69	1702	1
TPAQFDADELR	sp|P04083|ANXA1_HUMAN	5744	1	BPH	light	631.804	2	865.405	1	y7	23.69	1072	1
TPAQFDADELR	sp|P04083|ANXA1_HUMAN	5744	2	BPH	heavy	636.808	2	875.413	1	y7	23.69	1775	1
TPAQFDADELR	sp|P04083|ANXA1_HUMAN	5744	2	BPH	light	631.804	2	865.405	1	y7	23.69	1393	1
VDLITFDTPFAGR	sp|P43251|BTD_HUMAN	5744	1	BPH	heavy	731.384	2	1021.5	1	y9	35.78	1327	1
VDLITFDTPFAGR	sp|P43251|BTD_HUMAN	5744	1	BPH	light	726.38	2	1011.49	1	y9	35.63	17206	1
VDLITFDTPFAGR	sp|P43251|BTD_HUMAN	5744	2	BPH	heavy	731.384	2	1021.5	1	y9	35.73	322	1
VDLITFDTPFAGR	sp|P43251|BTD_HUMAN	5744	2	BPH	light	726.38	2	1011.49	1	y9	35.63	14022	1
VEITYTPSDGTQK	sp|O75874|IDHC_HUMAN	5744	1	BPH	heavy	723.864	2	740.366	1	y7	21.36	2220	1
VEITYTPSDGTQK	sp|O75874|IDHC_HUMAN	5744	1	BPH	light	719.857	2	732.352	1	y7	21.38	713	1
VEITYTPSDGTQK	sp|O75874|IDHC_HUMAN	5744	2	BPH	heavy	723.864	2	740.366	1	y7	21.36	2480	1
VEITYTPSDGTQK	sp|O75874|IDHC_HUMAN	5744	2	BPH	light	719.857	2	732.352	1	y7	21.34	982	1
VLDIIATINK	sp|P07686|HEXB_HUMAN	5744	1	BPH	heavy	554.347	2	895.534	1	y8	30.14	282	1
VLDIIATINK	sp|P07686|HEXB_HUMAN	5744	1	BPH	light	550.34	2	887.52	1	y8	30.15	18878	1
VLDIIATINK	sp|P07686|HEXB_HUMAN	5744	2	BPH	heavy	554.347	2	895.534	1	y8	30.17	73	1
VLDIIATINK	sp|P07686|HEXB_HUMAN	5744	2	BPH	light	550.34	2	887.52	1	y8	30.14	15894	1
VLTPELYAELR	sp|P12277|KCRB_HUMAN	5744	1	BPH	heavy	657.371	2	1000.53	1	y8	30.13	272	1
VLTPELYAELR	sp|P12277|KCRB_HUMAN	5744	1	BPH	light	652.366	2	990.525	1	y8	30.13	39621	1
VLTPELYAELR	sp|P12277|KCRB_HUMAN	5744	2	BPH	heavy	657.371	2	1000.53	1	y8	30.08	278	1
VLTPELYAELR	sp|P12277|KCRB_HUMAN	5744	2	BPH	light	652.366	2	990.525	1	y8	30.1	34875	1
VNPALAELNLR	sp|P13489|RINI_HUMAN	5744	1	BPH	heavy	610.355	2	725.418	1	y6	27.95	519	1
VNPALAELNLR	sp|P13489|RINI_HUMAN	5744	1	BPH	light	605.351	2	715.41	1	y6	27.93	2905	1
VNPALAELNLR	sp|P13489|RINI_HUMAN	5744	2	BPH	heavy	610.355	2	725.418	1	y6	27.93	657	1
VNPALAELNLR	sp|P13489|RINI_HUMAN	5744	2	BPH	light	605.351	2	715.41	1	y6	27.93	2585	1
VTLTLPVLNAAR	sp|O95336|6PGL_HUMAN	5744	1	BPH	heavy	639.394	2	750.45	1	y7	32.34	799	1
VTLTLPVLNAAR	sp|O95336|6PGL_HUMAN	5744	1	BPH	light	634.39	2	740.441	1	y7	32.38	30416	1
VTLTLPVLNAAR	sp|O95336|6PGL_HUMAN	5744	2	BPH	heavy	639.394	2	750.45	1	y7	32.34	615	1
VTLTLPVLNAAR	sp|O95336|6PGL_HUMAN	5744	2	BPH	light	634.39	2	740.441	1	y7	32.34	26169	1
VTVAGLAGK	sp|Q99497|PARK7_HUMAN	5744	1	BPH	heavy	412.26	2	623.397	1	y7	19.23	5281	1
VTVAGLAGK	sp|Q99497|PARK7_HUMAN	5744	1	BPH	light	408.253	2	615.382	1	y7	19.17	11085	1
VTVAGLAGK	sp|Q99497|PARK7_HUMAN	5744	2	BPH	heavy	412.26	2	623.397	1	y7	19.17	16275	1
VTVAGLAGK	sp|Q99497|PARK7_HUMAN	5744	2	BPH	light	408.253	2	615.382	1	y7	19.11	36857	1
YGLVTYATYPK	sp|P00751|CFAB_HUMAN	5744	1	BPH	heavy	642.342	2	851.439	1	y7	26.25	897	1
YGLVTYATYPK	sp|P00751|CFAB_HUMAN	5744	1	BPH	light	638.335	2	843.425	1	y7	26.25	4049	1
YGLVTYATYPK	sp|P00751|CFAB_HUMAN	5744	2	BPH	heavy	642.342	2	851.439	1	y7	26.26	675	1
YGLVTYATYPK	sp|P00751|CFAB_HUMAN	5744	2	BPH	light	638.335	2	843.425	1	y7	26.26	3558	1
YLGEEYVK	sp|P02787|TRFE_HUMAN	5744	1	BPH	heavy	504.76	2	732.365	1	y6	22.63	4462	1
YLGEEYVK	sp|P02787|TRFE_HUMAN	5744	1	BPH	light	500.753	2	724.351	1	y6	22.65	37030	1
YLGEEYVK	sp|P02787|TRFE_HUMAN	5744	2	BPH	heavy	504.76	2	732.365	1	y6	22.63	4530	1
YLGEEYVK	sp|P02787|TRFE_HUMAN	5744	2	BPH	light	500.753	2	724.351	1	y6	22.63	40828	1
YLQEIYNSNNQK	sp|P02679|FIBG_HUMAN	5744	1	BPH	heavy	761.375	2	875.41	1	y7	21.14	1144	1
YLQEIYNSNNQK	sp|P02679|FIBG_HUMAN	5744	1	BPH	light	757.368	2	867.396	1	y7	21.16	1420	1
YLQEIYNSNNQK	sp|P02679|FIBG_HUMAN	5744	2	BPH	heavy	761.375	2	875.41	1	y7	21.12	1664	1
YLQEIYNSNNQK	sp|P02679|FIBG_HUMAN	5744	2	BPH	light	757.368	2	867.396	1	y7	21.1	1615	1
AGALNSNDAFVLK	sp|P06396|GELS_HUMAN	5753	1	BPH	heavy	664.358	2	1015.53	1	y9	26.2	1752	1
AGALNSNDAFVLK	sp|P06396|GELS_HUMAN	5753	1	BPH	light	660.351	2	1007.52	1	y9	26.22	73804	1
AGALNSNDAFVLK	sp|P06396|GELS_HUMAN	5753	2	BPH	heavy	664.358	2	1015.53	1	y9	26.13	1560	1
AGALNSNDAFVLK	sp|P06396|GELS_HUMAN	5753	2	BPH	light	660.351	2	1007.52	1	y9	26.13	67306	1
ATDFVVPGPGK	sp|O75874|IDHC_HUMAN	5753	1	BPH	heavy	548.3	2	463.275	1	y5	23.55	7563	1
ATDFVVPGPGK	sp|O75874|IDHC_HUMAN	5753	1	BPH	light	544.293	2	455.261	1	y5	23.55	7689	1
ATDFVVPGPGK	sp|O75874|IDHC_HUMAN	5753	2	BPH	heavy	548.3	2	463.275	1	y5	23.43	7262	1
ATDFVVPGPGK	sp|O75874|IDHC_HUMAN	5753	2	BPH	light	544.293	2	455.261	1	y5	23.43	7452	1
FFPLESWQIGK	sp|P30046|DOPD_HUMAN	5753	1	BPH	heavy	680.363	2	1065.58	1	y9	34.53	8	1
FFPLESWQIGK	sp|P30046|DOPD_HUMAN	5753	1	BPH	light	676.356	2	1057.57	1	y9	34.8	2354	1
FFPLESWQIGK	sp|P30046|DOPD_HUMAN	5753	2	BPH	heavy	680.363	2	1065.58	1	y9	34.74	32	1
FFPLESWQIGK	sp|P30046|DOPD_HUMAN	5753	2	BPH	light	676.356	2	1057.57	1	y9	34.72	2063	1
FSVSPVVR	sp|P13639|EF2_HUMAN	5753	1	BPH	heavy	450.762	2	567.349	1	y5	23.03	8634	1
FSVSPVVR	sp|P13639|EF2_HUMAN	5753	1	BPH	light	445.758	2	557.341	1	y5	23.04	1043	1
FSVSPVVR	sp|P13639|EF2_HUMAN	5753	2	BPH	heavy	450.762	2	567.349	1	y5	22.89	8983	1
FSVSPVVR	sp|P13639|EF2_HUMAN	5753	2	BPH	light	445.758	2	557.341	1	y5	22.89	1214	1
FVFSEVNGDR	sp|P49221|TGM4_HUMAN	5753	1	BPH	heavy	590.287	2	933.43	1	y8	24.76	3880	1
FVFSEVNGDR	sp|P49221|TGM4_HUMAN	5753	1	BPH	light	585.283	2	923.422	1	y8	24.77	56	1
FVFSEVNGDR	sp|P49221|TGM4_HUMAN	5753	2	BPH	heavy	590.287	2	933.43	1	y8	24.64	3551	1
FVFSEVNGDR	sp|P49221|TGM4_HUMAN	5753	2	BPH	light	585.283	2	923.422	1	y8	24.48	11	1
GFTIPEAFR	sp|O00299|CLIC1_HUMAN	5753	1	BPH	heavy	524.279	2	629.328	1	y5	29.76	1076	1
GFTIPEAFR	sp|O00299|CLIC1_HUMAN	5753	1	BPH	light	519.274	2	619.32	1	y5	29.76	11946	1
GFTIPEAFR	sp|O00299|CLIC1_HUMAN	5753	2	BPH	heavy	524.279	2	629.328	1	y5	29.69	1096	1
GFTIPEAFR	sp|O00299|CLIC1_HUMAN	5753	2	BPH	light	519.274	2	619.32	1	y5	29.71	11804	1
GGIVDEGALLR	sp|O43175|SERA_HUMAN	5753	1	BPH	heavy	555.313	2	783.423	1	y7	27.05	2929	1
GGIVDEGALLR	sp|O43175|SERA_HUMAN	5753	1	BPH	light	550.309	2	773.415	1	y7	27.08	378	1
GGIVDEGALLR	sp|O43175|SERA_HUMAN	5753	2	BPH	heavy	555.313	2	783.423	1	y7	26.98	2443	1
GGIVDEGALLR	sp|O43175|SERA_HUMAN	5753	2	BPH	light	550.309	2	773.415	1	y7	26.98	547	1
HSQPWQVLVASR	sp|P07288|KLK3_HUMAN	5753	1	BPH	heavy	709.382	2	1065.61	1	y9	25.04	1	1
HSQPWQVLVASR	sp|P07288|KLK3_HUMAN	5753	1	BPH	light	704.378	2	1055.6	1	y9	25.27	141754	1
HSQPWQVLVASR	sp|P07288|KLK3_HUMAN	5753	2	BPH	heavy	709.382	2	1065.61	1	y9	24.64	41	1
HSQPWQVLVASR	sp|P07288|KLK3_HUMAN	5753	2	BPH	light	704.378	2	1055.6	1	y9	25.15	151217	1
LEFSTGPNPSIAK	sp|P49221|TGM4_HUMAN	5753	1	BPH	heavy	684.866	2	791.45	1	y8	25.08	1993	1
LEFSTGPNPSIAK	sp|P49221|TGM4_HUMAN	5753	1	BPH	light	680.859	2	783.436	1	y8	25.1	242	1
LEFSTGPNPSIAK	sp|P49221|TGM4_HUMAN	5753	2	BPH	heavy	684.866	2	791.45	1	y8	24.96	1716	1
LEFSTGPNPSIAK	sp|P49221|TGM4_HUMAN	5753	2	BPH	light	680.859	2	783.436	1	y8	24.96	324	1
LPFPIIDDR	sp|P30041|PRDX6_HUMAN	5753	1	BPH	heavy	548.307	2	738.402	1	y6	31.76	1078	1
LPFPIIDDR	sp|P30041|PRDX6_HUMAN	5753	1	BPH	light	543.303	2	728.394	1	y6	31.74	17669	1
LPFPIIDDR	sp|P30041|PRDX6_HUMAN	5753	2	BPH	heavy	548.307	2	738.402	1	y6	31.69	870	1
LPFPIIDDR	sp|P30041|PRDX6_HUMAN	5753	2	BPH	light	543.303	2	728.394	1	y6	31.68	16363	1
LQSLFDSPDFSK	sp|P36955|PEDF_HUMAN	5753	1	BPH	heavy	696.35	2	1150.55	1	y10	30.14	298	1
LQSLFDSPDFSK	sp|P36955|PEDF_HUMAN	5753	1	BPH	light	692.343	2	1142.54	1	y10	30.14	5026	1
LQSLFDSPDFSK	sp|P36955|PEDF_HUMAN	5753	2	BPH	heavy	696.35	2	1150.55	1	y10	30.1	238	1
LQSLFDSPDFSK	sp|P36955|PEDF_HUMAN	5753	2	BPH	light	692.343	2	1142.54	1	y10	30.09	4845	1
LSEPAELTDAVK	sp|P07288|KLK3_HUMAN	5753	1	BPH	heavy	640.845	2	951.524	1	y9	25.03	4480	1
LSEPAELTDAVK	sp|P07288|KLK3_HUMAN	5753	1	BPH	light	636.838	2	943.509	1	y9	25.04	352551	1
LSEPAELTDAVK	sp|P07288|KLK3_HUMAN	5753	2	BPH	heavy	640.845	2	951.524	1	y9	24.93	4035	1
LSEPAELTDAVK	sp|P07288|KLK3_HUMAN	5753	2	BPH	light	636.838	2	943.509	1	y9	24.93	303274	1
LSILYPATTGR	sp|P30041|PRDX6_HUMAN	5753	1	BPH	heavy	601.344	2	612.334	1	y6	27.1	6254	1
LSILYPATTGR	sp|P30041|PRDX6_HUMAN	5753	1	BPH	light	596.34	2	602.326	1	y6	27.11	26885	1
LSILYPATTGR	sp|P30041|PRDX6_HUMAN	5753	2	BPH	heavy	601.344	2	612.334	1	y6	27.03	5708	1
LSILYPATTGR	sp|P30041|PRDX6_HUMAN	5753	2	BPH	light	596.34	2	602.326	1	y6	27.03	20764	1
LSYEGEVTK	sp|P36955|PEDF_HUMAN	5753	1	BPH	heavy	517.268	2	833.413	1	y7	18.24	692	1
LSYEGEVTK	sp|P36955|PEDF_HUMAN	5753	1	BPH	light	513.261	2	825.399	1	y7	18.12	17	1
LSYEGEVTK	sp|P36955|PEDF_HUMAN	5753	2	BPH	heavy	517.268	2	833.413	1	y7	17.75	3214	1
LSYEGEVTK	sp|P36955|PEDF_HUMAN	5753	2	BPH	light	513.261	2	825.399	1	y7	18.02	164	1
LTFDEYR	sp|P12429|ANXA3_HUMAN	5753	1	BPH	heavy	477.234	2	739.328	1	y5	23.13	5407	1
LTFDEYR	sp|P12429|ANXA3_HUMAN	5753	1	BPH	light	472.23	2	729.32	1	y5	23.11	929	1
LTFDEYR	sp|P12429|ANXA3_HUMAN	5753	2	BPH	heavy	477.234	2	739.328	1	y5	22.97	6284	1
LTFDEYR	sp|P12429|ANXA3_HUMAN	5753	2	BPH	light	472.23	2	729.32	1	y5	22.97	586	1
LVSESSDVLPK	sp|P05787|K2C8_HUMAN	5753	1	BPH	heavy	591.329	2	969.498	1	y9	22.29	9505	1
LVSESSDVLPK	sp|P05787|K2C8_HUMAN	5753	1	BPH	light	587.322	2	961.484	1	y9	22.33	636	1
LVSESSDVLPK	sp|P05787|K2C8_HUMAN	5753	2	BPH	heavy	591.329	2	969.498	1	y9	22.16	9293	1
LVSESSDVLPK	sp|P05787|K2C8_HUMAN	5753	2	BPH	light	587.322	2	961.484	1	y9	22.12	781	1
NLLSVAYK	sp|P31947|1433S_HUMAN	5753	1	BPH	heavy	458.273	2	688.412	1	y6	24.45	5172	1
NLLSVAYK	sp|P31947|1433S_HUMAN	5753	1	BPH	light	454.266	2	680.398	1	y6	24.45	29716	1
NLLSVAYK	sp|P31947|1433S_HUMAN	5753	2	BPH	heavy	458.273	2	688.412	1	y6	24.33	4824	1
NLLSVAYK	sp|P31947|1433S_HUMAN	5753	2	BPH	light	454.266	2	680.398	1	y6	24.33	29084	1
NSLFEYQK	sp|P02671|FIBA_HUMAN	5753	1	BPH	heavy	518.763	2	722.36	1	y5	22.06	3641	1
NSLFEYQK	sp|P02671|FIBA_HUMAN	5753	1	BPH	light	514.756	2	714.346	1	y5	21.97	2959	1
NSLFEYQK	sp|P02671|FIBA_HUMAN	5753	2	BPH	heavy	518.763	2	722.36	1	y5	22	3308	1
NSLFEYQK	sp|P02671|FIBA_HUMAN	5753	2	BPH	light	514.756	2	714.346	1	y5	22.02	3252	1
SEIDLLDIR	sp|P12429|ANXA3_HUMAN	5753	1	BPH	heavy	542.3	2	754.433	1	y6	31.45	464	1
SEIDLLDIR	sp|P12429|ANXA3_HUMAN	5753	1	BPH	light	537.295	2	744.425	1	y6	31.49	566	1
SEIDLLDIR	sp|P12429|ANXA3_HUMAN	5753	2	BPH	heavy	542.3	2	754.433	1	y6	31.35	362	1
SEIDLLDIR	sp|P12429|ANXA3_HUMAN	5753	2	BPH	light	537.295	2	744.425	1	y6	31.37	558	1
SSEDPNEDIVER	sp|P01591|IGJ_HUMAN	5753	1	BPH	heavy	700.314	2	981.488	1	y8	18.82	1325	1
SSEDPNEDIVER	sp|P01591|IGJ_HUMAN	5753	1	BPH	light	695.31	2	971.479	1	y8	18.74	2501	1
SSEDPNEDIVER	sp|P01591|IGJ_HUMAN	5753	2	BPH	heavy	700.314	2	981.488	1	y8	18.91	3505	1
SSEDPNEDIVER	sp|P01591|IGJ_HUMAN	5753	2	BPH	light	695.31	2	971.479	1	y8	18.91	5901	1
TGLQEVEVK	sp|P01024|CO3_HUMAN	5753	1	BPH	heavy	505.784	2	739.408	1	y6	19.51	4145	1
TGLQEVEVK	sp|P01024|CO3_HUMAN	5753	1	BPH	light	501.777	2	731.393	1	y6	19.44	227	1
TGLQEVEVK	sp|P01024|CO3_HUMAN	5753	2	BPH	heavy	505.784	2	739.408	1	y6	19.46	4390	1
TGLQEVEVK	sp|P01024|CO3_HUMAN	5753	2	BPH	light	501.777	2	731.393	1	y6	19.44	377	1
TGQEIPVNVR	sp|Q96KP4|CNDP2_HUMAN	5753	1	BPH	heavy	561.811	2	594.36	1	y5	20.92	20798	1
TGQEIPVNVR	sp|Q96KP4|CNDP2_HUMAN	5753	1	BPH	light	556.807	2	584.351	1	y5	20.97	5306	1
TGQEIPVNVR	sp|Q96KP4|CNDP2_HUMAN	5753	2	BPH	heavy	561.811	2	594.36	1	y5	20.8	19695	1
TGQEIPVNVR	sp|Q96KP4|CNDP2_HUMAN	5753	2	BPH	light	556.807	2	584.351	1	y5	20.82	5981	1
TLGILGLGR	sp|O43175|SERA_HUMAN	5753	1	BPH	heavy	455.291	2	695.444	1	y7	29.52	1771	1
TLGILGLGR	sp|O43175|SERA_HUMAN	5753	1	BPH	light	450.287	2	685.436	1	y7	29.53	3591	1
TLGILGLGR	sp|O43175|SERA_HUMAN	5753	2	BPH	heavy	455.291	2	695.444	1	y7	29.47	1207	1
TLGILGLGR	sp|O43175|SERA_HUMAN	5753	2	BPH	light	450.287	2	685.436	1	y7	29.47	2823	1
TPAQFDADELR	sp|P04083|ANXA1_HUMAN	5753	1	BPH	heavy	636.808	2	875.413	1	y7	23.75	1658	1
TPAQFDADELR	sp|P04083|ANXA1_HUMAN	5753	1	BPH	light	631.804	2	865.405	1	y7	23.77	376	1
TPAQFDADELR	sp|P04083|ANXA1_HUMAN	5753	2	BPH	heavy	636.808	2	875.413	1	y7	23.6	1783	1
TPAQFDADELR	sp|P04083|ANXA1_HUMAN	5753	2	BPH	light	631.804	2	865.405	1	y7	23.62	253	1
VDLITFDTPFAGR	sp|P43251|BTD_HUMAN	5753	1	BPH	heavy	731.384	2	1021.5	1	y9	35.75	723	1
VDLITFDTPFAGR	sp|P43251|BTD_HUMAN	5753	1	BPH	light	726.38	2	1011.49	1	y9	35.63	18599	1
VDLITFDTPFAGR	sp|P43251|BTD_HUMAN	5753	2	BPH	heavy	731.384	2	1021.5	1	y9	35.63	329	1
VDLITFDTPFAGR	sp|P43251|BTD_HUMAN	5753	2	BPH	light	726.38	2	1011.49	1	y9	35.51	16754	1
VEITYTPSDGTQK	sp|O75874|IDHC_HUMAN	5753	1	BPH	heavy	723.864	2	740.366	1	y7	21.46	2135	1
VEITYTPSDGTQK	sp|O75874|IDHC_HUMAN	5753	1	BPH	light	719.857	2	732.352	1	y7	21.46	282	1
VEITYTPSDGTQK	sp|O75874|IDHC_HUMAN	5753	2	BPH	heavy	723.864	2	740.366	1	y7	21.29	2812	1
VEITYTPSDGTQK	sp|O75874|IDHC_HUMAN	5753	2	BPH	light	719.857	2	732.352	1	y7	21.28	150	1
VLDIIATINK	sp|P07686|HEXB_HUMAN	5753	1	BPH	heavy	554.347	2	895.534	1	y8	30.1	95	1
VLDIIATINK	sp|P07686|HEXB_HUMAN	5753	1	BPH	light	550.34	2	887.52	1	y8	30.14	18885	1
VLDIIATINK	sp|P07686|HEXB_HUMAN	5753	2	BPH	heavy	554.347	2	895.534	1	y8	30.05	158	1
VLDIIATINK	sp|P07686|HEXB_HUMAN	5753	2	BPH	light	550.34	2	887.52	1	y8	30.09	15022	1
VLTPELYAELR	sp|P12277|KCRB_HUMAN	5753	1	BPH	heavy	657.371	2	1000.53	1	y8	30.07	128	1
VLTPELYAELR	sp|P12277|KCRB_HUMAN	5753	1	BPH	light	652.366	2	990.525	1	y8	30.05	12587	1
VLTPELYAELR	sp|P12277|KCRB_HUMAN	5753	2	BPH	heavy	657.371	2	1000.53	1	y8	30.02	211	1
VLTPELYAELR	sp|P12277|KCRB_HUMAN	5753	2	BPH	light	652.366	2	990.525	1	y8	30.03	10746	1
VNPALAELNLR	sp|P13489|RINI_HUMAN	5753	1	BPH	heavy	610.355	2	725.418	1	y6	27.96	677	1
VNPALAELNLR	sp|P13489|RINI_HUMAN	5753	1	BPH	light	605.351	2	715.41	1	y6	27.96	2005	1
VNPALAELNLR	sp|P13489|RINI_HUMAN	5753	2	BPH	heavy	610.355	2	725.418	1	y6	27.9	463	1
VNPALAELNLR	sp|P13489|RINI_HUMAN	5753	2	BPH	light	605.351	2	715.41	1	y6	27.9	2064	1
VTLTLPVLNAAR	sp|O95336|6PGL_HUMAN	5753	1	BPH	heavy	639.394	2	750.45	1	y7	32.36	507	1
VTLTLPVLNAAR	sp|O95336|6PGL_HUMAN	5753	1	BPH	light	634.39	2	740.441	1	y7	32.36	170943	1
VTLTLPVLNAAR	sp|O95336|6PGL_HUMAN	5753	2	BPH	heavy	639.394	2	750.45	1	y7	32.28	462	1
VTLTLPVLNAAR	sp|O95336|6PGL_HUMAN	5753	2	BPH	light	634.39	2	740.441	1	y7	32.28	151602	1
VTVAGLAGK	sp|Q99497|PARK7_HUMAN	5753	1	BPH	heavy	412.26	2	623.397	1	y7	19.11	4440	1
VTVAGLAGK	sp|Q99497|PARK7_HUMAN	5753	1	BPH	light	408.253	2	615.382	1	y7	19.28	7972	1
VTVAGLAGK	sp|Q99497|PARK7_HUMAN	5753	2	BPH	heavy	412.26	2	623.397	1	y7	18.94	15797	1
VTVAGLAGK	sp|Q99497|PARK7_HUMAN	5753	2	BPH	light	408.253	2	615.382	1	y7	19	24427	1
YGLVTYATYPK	sp|P00751|CFAB_HUMAN	5753	1	BPH	heavy	642.342	2	851.439	1	y7	26.25	992	1
YGLVTYATYPK	sp|P00751|CFAB_HUMAN	5753	1	BPH	light	638.335	2	843.425	1	y7	26.25	16162	1
YGLVTYATYPK	sp|P00751|CFAB_HUMAN	5753	2	BPH	heavy	642.342	2	851.439	1	y7	26.16	846	1
YGLVTYATYPK	sp|P00751|CFAB_HUMAN	5753	2	BPH	light	638.335	2	843.425	1	y7	26.16	13776	1
YLGEEYVK	sp|P02787|TRFE_HUMAN	5753	1	BPH	heavy	504.76	2	732.365	1	y6	22.7	5491	1
YLGEEYVK	sp|P02787|TRFE_HUMAN	5753	1	BPH	light	500.753	2	724.351	1	y6	22.72	75142	1
YLGEEYVK	sp|P02787|TRFE_HUMAN	5753	2	BPH	heavy	504.76	2	732.365	1	y6	22.57	5185	1
YLGEEYVK	sp|P02787|TRFE_HUMAN	5753	2	BPH	light	500.753	2	724.351	1	y6	22.57	74863	1
YLQEIYNSNNQK	sp|P02679|FIBG_HUMAN	5753	1	BPH	heavy	761.375	2	875.41	1	y7	21.24	1547	1
YLQEIYNSNNQK	sp|P02679|FIBG_HUMAN	5753	1	BPH	light	757.368	2	867.396	1	y7	21.21	1650	1
YLQEIYNSNNQK	sp|P02679|FIBG_HUMAN	5753	2	BPH	heavy	761.375	2	875.41	1	y7	21.05	1281	1
YLQEIYNSNNQK	sp|P02679|FIBG_HUMAN	5753	2	BPH	light	757.368	2	867.396	1	y7	21.04	2008	1
AGALNSNDAFVLK	sp|P06396|GELS_HUMAN	5770	1	BPH	heavy	664.358	2	1015.53	1	y9	26.22	1573	1
AGALNSNDAFVLK	sp|P06396|GELS_HUMAN	5770	1	BPH	light	660.351	2	1007.52	1	y9	26.23	101715	1
AGALNSNDAFVLK	sp|P06396|GELS_HUMAN	5770	2	BPH	heavy	664.358	2	1015.53	1	y9	26.33	1982	1
AGALNSNDAFVLK	sp|P06396|GELS_HUMAN	5770	2	BPH	light	660.351	2	1007.52	1	y9	26.35	76127	1
ATDFVVPGPGK	sp|O75874|IDHC_HUMAN	5770	1	BPH	heavy	548.3	2	463.275	1	y5	23.45	10241	1
ATDFVVPGPGK	sp|O75874|IDHC_HUMAN	5770	1	BPH	light	544.293	2	455.261	1	y5	23.45	9860	1
ATDFVVPGPGK	sp|O75874|IDHC_HUMAN	5770	2	BPH	heavy	548.3	2	463.275	1	y5	23.4	9083	1
ATDFVVPGPGK	sp|O75874|IDHC_HUMAN	5770	2	BPH	light	544.293	2	455.261	1	y5	23.41	8776	1
FFPLESWQIGK	sp|P30046|DOPD_HUMAN	5770	1	BPH	heavy	680.363	2	1065.58	1	y9	34.84	57	1
FFPLESWQIGK	sp|P30046|DOPD_HUMAN	5770	1	BPH	light	676.356	2	1057.57	1	y9	34.86	2372	1
FFPLESWQIGK	sp|P30046|DOPD_HUMAN	5770	2	BPH	heavy	680.363	2	1065.58	1	y9	34.94	34	1
FFPLESWQIGK	sp|P30046|DOPD_HUMAN	5770	2	BPH	light	676.356	2	1057.57	1	y9	34.86	2297	1
FSVSPVVR	sp|P13639|EF2_HUMAN	5770	1	BPH	heavy	450.762	2	567.349	1	y5	22.96	11659	1
FSVSPVVR	sp|P13639|EF2_HUMAN	5770	1	BPH	light	445.758	2	557.341	1	y5	22.96	2809	1
FSVSPVVR	sp|P13639|EF2_HUMAN	5770	2	BPH	heavy	450.762	2	567.349	1	y5	22.92	11095	1
FSVSPVVR	sp|P13639|EF2_HUMAN	5770	2	BPH	light	445.758	2	557.341	1	y5	22.92	2870	1
FVFSEVNGDR	sp|P49221|TGM4_HUMAN	5770	1	BPH	heavy	590.287	2	933.43	1	y8	24.65	4881	1
FVFSEVNGDR	sp|P49221|TGM4_HUMAN	5770	1	BPH	light	585.283	2	923.422	1	y8	24.65	60	1
FVFSEVNGDR	sp|P49221|TGM4_HUMAN	5770	2	BPH	heavy	590.287	2	933.43	1	y8	24.74	4202	1
FVFSEVNGDR	sp|P49221|TGM4_HUMAN	5770	2	BPH	light	585.283	2	923.422	1	y8	24.7	46	1
GFTIPEAFR	sp|O00299|CLIC1_HUMAN	5770	1	BPH	heavy	524.279	2	629.328	1	y5	29.81	2239	1
GFTIPEAFR	sp|O00299|CLIC1_HUMAN	5770	1	BPH	light	519.274	2	619.32	1	y5	29.81	12682	1
GFTIPEAFR	sp|O00299|CLIC1_HUMAN	5770	2	BPH	heavy	524.279	2	629.328	1	y5	29.89	1856	1
GFTIPEAFR	sp|O00299|CLIC1_HUMAN	5770	2	BPH	light	519.274	2	619.32	1	y5	29.91	8818	1
GGIVDEGALLR	sp|O43175|SERA_HUMAN	5770	1	BPH	heavy	555.313	2	783.423	1	y7	27.03	4969	1
GGIVDEGALLR	sp|O43175|SERA_HUMAN	5770	1	BPH	light	550.309	2	773.415	1	y7	27.01	1283	1
GGIVDEGALLR	sp|O43175|SERA_HUMAN	5770	2	BPH	heavy	555.313	2	783.423	1	y7	27.08	3987	1
GGIVDEGALLR	sp|O43175|SERA_HUMAN	5770	2	BPH	light	550.309	2	773.415	1	y7	27.08	1146	1
HSQPWQVLVASR	sp|P07288|KLK3_HUMAN	5770	1	BPH	heavy	709.382	2	1065.61	1	y9	25.21	375	1
HSQPWQVLVASR	sp|P07288|KLK3_HUMAN	5770	1	BPH	light	704.378	2	1055.6	1	y9	25.25	198578	1
HSQPWQVLVASR	sp|P07288|KLK3_HUMAN	5770	2	BPH	heavy	709.382	2	1065.61	1	y9	25.38	218	1
HSQPWQVLVASR	sp|P07288|KLK3_HUMAN	5770	2	BPH	light	704.378	2	1055.6	1	y9	25.4	159172	1
LEFSTGPNPSIAK	sp|P49221|TGM4_HUMAN	5770	1	BPH	heavy	684.866	2	791.45	1	y8	24.98	2224	1
LEFSTGPNPSIAK	sp|P49221|TGM4_HUMAN	5770	1	BPH	light	680.859	2	783.436	1	y8	25.01	132	1
LEFSTGPNPSIAK	sp|P49221|TGM4_HUMAN	5770	2	BPH	heavy	684.866	2	791.45	1	y8	25.04	1567	1
LEFSTGPNPSIAK	sp|P49221|TGM4_HUMAN	5770	2	BPH	light	680.859	2	783.436	1	y8	25.03	107	1
LPFPIIDDR	sp|P30041|PRDX6_HUMAN	5770	1	BPH	heavy	548.307	2	738.402	1	y6	31.8	2337	1
LPFPIIDDR	sp|P30041|PRDX6_HUMAN	5770	1	BPH	light	543.303	2	728.394	1	y6	31.81	26519	1
LPFPIIDDR	sp|P30041|PRDX6_HUMAN	5770	2	BPH	heavy	548.307	2	738.402	1	y6	31.86	1873	1
LPFPIIDDR	sp|P30041|PRDX6_HUMAN	5770	2	BPH	light	543.303	2	728.394	1	y6	31.88	27864	1
LQSLFDSPDFSK	sp|P36955|PEDF_HUMAN	5770	1	BPH	heavy	696.35	2	1150.55	1	y10	30.14	452	1
LQSLFDSPDFSK	sp|P36955|PEDF_HUMAN	5770	1	BPH	light	692.343	2	1142.54	1	y10	30.12	596	1
LQSLFDSPDFSK	sp|P36955|PEDF_HUMAN	5770	2	BPH	heavy	696.35	2	1150.55	1	y10	30.2	453	1
LQSLFDSPDFSK	sp|P36955|PEDF_HUMAN	5770	2	BPH	light	692.343	2	1142.54	1	y10	30.22	481	1
LSEPAELTDAVK	sp|P07288|KLK3_HUMAN	5770	1	BPH	heavy	640.845	2	951.524	1	y9	25.04	5727	1
LSEPAELTDAVK	sp|P07288|KLK3_HUMAN	5770	1	BPH	light	636.838	2	943.509	1	y9	25.03	469419	1
LSEPAELTDAVK	sp|P07288|KLK3_HUMAN	5770	2	BPH	heavy	640.845	2	951.524	1	y9	25.08	5512	1
LSEPAELTDAVK	sp|P07288|KLK3_HUMAN	5770	2	BPH	light	636.838	2	943.509	1	y9	25.09	405366	1
LSILYPATTGR	sp|P30041|PRDX6_HUMAN	5770	1	BPH	heavy	601.344	2	612.334	1	y6	27.1	7791	1
LSILYPATTGR	sp|P30041|PRDX6_HUMAN	5770	1	BPH	light	596.34	2	602.326	1	y6	27.1	41184	1
LSILYPATTGR	sp|P30041|PRDX6_HUMAN	5770	2	BPH	heavy	601.344	2	612.334	1	y6	27.18	8121	1
LSILYPATTGR	sp|P30041|PRDX6_HUMAN	5770	2	BPH	light	596.34	2	602.326	1	y6	27.18	41711	1
LSYEGEVTK	sp|P36955|PEDF_HUMAN	5770	1	BPH	heavy	517.268	2	833.413	1	y7	18.14	4642	1
LSYEGEVTK	sp|P36955|PEDF_HUMAN	5770	1	BPH	light	513.261	2	825.399	1	y7	18.15	139	1
LSYEGEVTK	sp|P36955|PEDF_HUMAN	5770	2	BPH	heavy	517.268	2	833.413	1	y7	18.07	4134	1
LSYEGEVTK	sp|P36955|PEDF_HUMAN	5770	2	BPH	light	513.261	2	825.399	1	y7	18.09	173	1
LTFDEYR	sp|P12429|ANXA3_HUMAN	5770	1	BPH	heavy	477.234	2	739.328	1	y5	23.01	7933	1
LTFDEYR	sp|P12429|ANXA3_HUMAN	5770	1	BPH	light	472.23	2	729.32	1	y5	23.01	1678	1
LTFDEYR	sp|P12429|ANXA3_HUMAN	5770	2	BPH	heavy	477.234	2	739.328	1	y5	22.97	7441	1
LTFDEYR	sp|P12429|ANXA3_HUMAN	5770	2	BPH	light	472.23	2	729.32	1	y5	22.97	1084	1
LVSESSDVLPK	sp|P05787|K2C8_HUMAN	5770	1	BPH	heavy	591.329	2	969.498	1	y9	22.21	10960	1
LVSESSDVLPK	sp|P05787|K2C8_HUMAN	5770	1	BPH	light	587.322	2	961.484	1	y9	22.24	1216	1
LVSESSDVLPK	sp|P05787|K2C8_HUMAN	5770	2	BPH	heavy	591.329	2	969.498	1	y9	22.14	10557	1
LVSESSDVLPK	sp|P05787|K2C8_HUMAN	5770	2	BPH	light	587.322	2	961.484	1	y9	22.16	1114	1
NLLSVAYK	sp|P31947|1433S_HUMAN	5770	1	BPH	heavy	458.273	2	688.412	1	y6	24.43	7139	1
NLLSVAYK	sp|P31947|1433S_HUMAN	5770	1	BPH	light	454.266	2	680.398	1	y6	24.42	31474	1
NLLSVAYK	sp|P31947|1433S_HUMAN	5770	2	BPH	heavy	458.273	2	688.412	1	y6	24.52	8998	1
NLLSVAYK	sp|P31947|1433S_HUMAN	5770	2	BPH	light	454.266	2	680.398	1	y6	24.5	34584	1
NSLFEYQK	sp|P02671|FIBA_HUMAN	5770	1	BPH	heavy	518.763	2	722.36	1	y5	22.16	5250	1
NSLFEYQK	sp|P02671|FIBA_HUMAN	5770	1	BPH	light	514.756	2	714.346	1	y5	22.16	3769	1
NSLFEYQK	sp|P02671|FIBA_HUMAN	5770	2	BPH	heavy	518.763	2	722.36	1	y5	22.06	5401	1
NSLFEYQK	sp|P02671|FIBA_HUMAN	5770	2	BPH	light	514.756	2	714.346	1	y5	22.06	3478	1
SEIDLLDIR	sp|P12429|ANXA3_HUMAN	5770	1	BPH	heavy	542.3	2	754.433	1	y6	31.49	1575	1
SEIDLLDIR	sp|P12429|ANXA3_HUMAN	5770	1	BPH	light	537.295	2	744.425	1	y6	31.5	854	1
SEIDLLDIR	sp|P12429|ANXA3_HUMAN	5770	2	BPH	heavy	542.3	2	754.433	1	y6	31.57	1224	1
SEIDLLDIR	sp|P12429|ANXA3_HUMAN	5770	2	BPH	light	537.295	2	744.425	1	y6	31.59	985	1
SSEDPNEDIVER	sp|P01591|IGJ_HUMAN	5770	1	BPH	heavy	700.314	2	981.488	1	y8	19.01	4670	1
SSEDPNEDIVER	sp|P01591|IGJ_HUMAN	5770	1	BPH	light	695.31	2	971.479	1	y8	19.01	7556	1
SSEDPNEDIVER	sp|P01591|IGJ_HUMAN	5770	2	BPH	heavy	700.314	2	981.488	1	y8	18.87	4235	1
SSEDPNEDIVER	sp|P01591|IGJ_HUMAN	5770	2	BPH	light	695.31	2	971.479	1	y8	18.87	7061	1
TGLQEVEVK	sp|P01024|CO3_HUMAN	5770	1	BPH	heavy	505.784	2	739.408	1	y6	19.71	4948	1
TGLQEVEVK	sp|P01024|CO3_HUMAN	5770	1	BPH	light	501.777	2	731.393	1	y6	19.75	461	1
TGLQEVEVK	sp|P01024|CO3_HUMAN	5770	2	BPH	heavy	505.784	2	739.408	1	y6	19.59	4194	1
TGLQEVEVK	sp|P01024|CO3_HUMAN	5770	2	BPH	light	501.777	2	731.393	1	y6	19.52	294	1
TGQEIPVNVR	sp|Q96KP4|CNDP2_HUMAN	5770	1	BPH	heavy	561.811	2	594.36	1	y5	21.02	27188	1
TGQEIPVNVR	sp|Q96KP4|CNDP2_HUMAN	5770	1	BPH	light	556.807	2	584.351	1	y5	21.02	6452	1
TGQEIPVNVR	sp|Q96KP4|CNDP2_HUMAN	5770	2	BPH	heavy	561.811	2	594.36	1	y5	20.92	23944	1
TGQEIPVNVR	sp|Q96KP4|CNDP2_HUMAN	5770	2	BPH	light	556.807	2	584.351	1	y5	20.93	5065	1
TLGILGLGR	sp|O43175|SERA_HUMAN	5770	1	BPH	heavy	455.291	2	695.444	1	y7	29.64	3613	1
TLGILGLGR	sp|O43175|SERA_HUMAN	5770	1	BPH	light	450.287	2	685.436	1	y7	29.65	6439	1
TLGILGLGR	sp|O43175|SERA_HUMAN	5770	2	BPH	heavy	455.291	2	695.444	1	y7	29.7	2865	1
TLGILGLGR	sp|O43175|SERA_HUMAN	5770	2	BPH	light	450.287	2	685.436	1	y7	29.7	4776	1
TPAQFDADELR	sp|P04083|ANXA1_HUMAN	5770	1	BPH	heavy	636.808	2	875.413	1	y7	23.58	2498	1
TPAQFDADELR	sp|P04083|ANXA1_HUMAN	5770	1	BPH	light	631.804	2	865.405	1	y7	23.63	602	1
TPAQFDADELR	sp|P04083|ANXA1_HUMAN	5770	2	BPH	heavy	636.808	2	875.413	1	y7	23.62	2566	1
TPAQFDADELR	sp|P04083|ANXA1_HUMAN	5770	2	BPH	light	631.804	2	865.405	1	y7	23.63	941	1
VDLITFDTPFAGR	sp|P43251|BTD_HUMAN	5770	1	BPH	heavy	731.384	2	1021.5	1	y9	35.54	695	1
VDLITFDTPFAGR	sp|P43251|BTD_HUMAN	5770	1	BPH	light	726.38	2	1011.49	1	y9	35.56	31125	1
VDLITFDTPFAGR	sp|P43251|BTD_HUMAN	5770	2	BPH	heavy	731.384	2	1021.5	1	y9	35.61	662	1
VDLITFDTPFAGR	sp|P43251|BTD_HUMAN	5770	2	BPH	light	726.38	2	1011.49	1	y9	35.61	26133	1
VEITYTPSDGTQK	sp|O75874|IDHC_HUMAN	5770	1	BPH	heavy	723.864	2	740.366	1	y7	21.31	3397	1
VEITYTPSDGTQK	sp|O75874|IDHC_HUMAN	5770	1	BPH	light	719.857	2	732.352	1	y7	21.33	486	1
VEITYTPSDGTQK	sp|O75874|IDHC_HUMAN	5770	2	BPH	heavy	723.864	2	740.366	1	y7	21.22	3093	1
VEITYTPSDGTQK	sp|O75874|IDHC_HUMAN	5770	2	BPH	light	719.857	2	732.352	1	y7	21.21	523	1
VLDIIATINK	sp|P07686|HEXB_HUMAN	5770	1	BPH	heavy	554.347	2	895.534	1	y8	30.22	3197	1
VLDIIATINK	sp|P07686|HEXB_HUMAN	5770	1	BPH	light	550.34	2	887.52	1	y8	30.22	19121	1
VLDIIATINK	sp|P07686|HEXB_HUMAN	5770	2	BPH	heavy	554.347	2	895.534	1	y8	30.31	2319	1
VLDIIATINK	sp|P07686|HEXB_HUMAN	5770	2	BPH	light	550.34	2	887.52	1	y8	30.29	15264	1
VLTPELYAELR	sp|P12277|KCRB_HUMAN	5770	1	BPH	heavy	657.371	2	1000.53	1	y8	30.1	1143	1
VLTPELYAELR	sp|P12277|KCRB_HUMAN	5770	1	BPH	light	652.366	2	990.525	1	y8	30.1	17501	1
VLTPELYAELR	sp|P12277|KCRB_HUMAN	5770	2	BPH	heavy	657.371	2	1000.53	1	y8	30.19	797	1
VLTPELYAELR	sp|P12277|KCRB_HUMAN	5770	2	BPH	light	652.366	2	990.525	1	y8	30.17	11498	1
VNPALAELNLR	sp|P13489|RINI_HUMAN	5770	1	BPH	heavy	610.355	2	725.418	1	y6	28.01	1746	1
VNPALAELNLR	sp|P13489|RINI_HUMAN	5770	1	BPH	light	605.351	2	715.41	1	y6	28.01	2526	1
VNPALAELNLR	sp|P13489|RINI_HUMAN	5770	2	BPH	heavy	610.355	2	725.418	1	y6	28.12	1963	1
VNPALAELNLR	sp|P13489|RINI_HUMAN	5770	2	BPH	light	605.351	2	715.41	1	y6	28.12	2678	1
VTLTLPVLNAAR	sp|O95336|6PGL_HUMAN	5770	1	BPH	heavy	639.394	2	750.45	1	y7	32.51	4186	1
VTLTLPVLNAAR	sp|O95336|6PGL_HUMAN	5770	1	BPH	light	634.39	2	740.441	1	y7	32.5	133757	1
VTLTLPVLNAAR	sp|O95336|6PGL_HUMAN	5770	2	BPH	heavy	639.394	2	750.45	1	y7	32.58	2858	1
VTLTLPVLNAAR	sp|O95336|6PGL_HUMAN	5770	2	BPH	light	634.39	2	740.441	1	y7	32.62	93829	1
VTVAGLAGK	sp|Q99497|PARK7_HUMAN	5770	1	BPH	heavy	412.26	2	623.397	1	y7	19.39	20533	1
VTVAGLAGK	sp|Q99497|PARK7_HUMAN	5770	1	BPH	light	408.253	2	615.382	1	y7	19.37	31161	1
VTVAGLAGK	sp|Q99497|PARK7_HUMAN	5770	2	BPH	heavy	412.26	2	623.397	1	y7	19.28	15724	1
VTVAGLAGK	sp|Q99497|PARK7_HUMAN	5770	2	BPH	light	408.253	2	615.382	1	y7	19.28	23836	1
YGLVTYATYPK	sp|P00751|CFAB_HUMAN	5770	1	BPH	heavy	642.342	2	851.439	1	y7	26.16	1242	1
YGLVTYATYPK	sp|P00751|CFAB_HUMAN	5770	1	BPH	light	638.335	2	843.425	1	y7	26.16	5768	1
YGLVTYATYPK	sp|P00751|CFAB_HUMAN	5770	2	BPH	heavy	642.342	2	851.439	1	y7	26.3	933	1
YGLVTYATYPK	sp|P00751|CFAB_HUMAN	5770	2	BPH	light	638.335	2	843.425	1	y7	26.3	4615	1
YLGEEYVK	sp|P02787|TRFE_HUMAN	5770	1	BPH	heavy	504.76	2	732.365	1	y6	22.58	8165	1
YLGEEYVK	sp|P02787|TRFE_HUMAN	5770	1	BPH	light	500.753	2	724.351	1	y6	22.6	493982	1
YLGEEYVK	sp|P02787|TRFE_HUMAN	5770	2	BPH	heavy	504.76	2	732.365	1	y6	22.57	7052	1
YLGEEYVK	sp|P02787|TRFE_HUMAN	5770	2	BPH	light	500.753	2	724.351	1	y6	22.57	453828	1
YLQEIYNSNNQK	sp|P02679|FIBG_HUMAN	5770	1	BPH	heavy	761.375	2	875.41	1	y7	21.12	1929	1
YLQEIYNSNNQK	sp|P02679|FIBG_HUMAN	5770	1	BPH	light	757.368	2	867.396	1	y7	21.14	1494	1
YLQEIYNSNNQK	sp|P02679|FIBG_HUMAN	5770	2	BPH	heavy	761.375	2	875.41	1	y7	21.04	1957	1
YLQEIYNSNNQK	sp|P02679|FIBG_HUMAN	5770	2	BPH	light	757.368	2	867.396	1	y7	21.05	1033	1
AGALNSNDAFVLK	sp|P06396|GELS_HUMAN	5797	1	BPH	heavy	664.358	2	1015.53	1	y9	26.25	2357	1
AGALNSNDAFVLK	sp|P06396|GELS_HUMAN	5797	1	BPH	light	660.351	2	1007.52	1	y9	26.25	74615	1
AGALNSNDAFVLK	sp|P06396|GELS_HUMAN	5797	2	BPH	heavy	664.358	2	1015.53	1	y9	26.25	2074	1
AGALNSNDAFVLK	sp|P06396|GELS_HUMAN	5797	2	BPH	light	660.351	2	1007.52	1	y9	26.27	72141	1
ATDFVVPGPGK	sp|O75874|IDHC_HUMAN	5797	1	BPH	heavy	548.3	2	463.275	1	y5	23.48	8378	1
ATDFVVPGPGK	sp|O75874|IDHC_HUMAN	5797	1	BPH	light	544.293	2	455.261	1	y5	23.48	17533	1
ATDFVVPGPGK	sp|O75874|IDHC_HUMAN	5797	2	BPH	heavy	548.3	2	463.275	1	y5	23.35	7162	1
ATDFVVPGPGK	sp|O75874|IDHC_HUMAN	5797	2	BPH	light	544.293	2	455.261	1	y5	23.36	15517	1
FFPLESWQIGK	sp|P30046|DOPD_HUMAN	5797	1	BPH	heavy	680.363	2	1065.58	1	y9	34.74	20	1
FFPLESWQIGK	sp|P30046|DOPD_HUMAN	5797	1	BPH	light	676.356	2	1057.57	1	y9	34.77	3736	1
FFPLESWQIGK	sp|P30046|DOPD_HUMAN	5797	2	BPH	heavy	680.363	2	1065.58	1	y9	34.67	37	1
FFPLESWQIGK	sp|P30046|DOPD_HUMAN	5797	2	BPH	light	676.356	2	1057.57	1	y9	34.77	3405	1
FSVSPVVR	sp|P13639|EF2_HUMAN	5797	1	BPH	heavy	450.762	2	567.349	1	y5	23.01	8868	1
FSVSPVVR	sp|P13639|EF2_HUMAN	5797	1	BPH	light	445.758	2	557.341	1	y5	23.01	1867	1
FSVSPVVR	sp|P13639|EF2_HUMAN	5797	2	BPH	heavy	450.762	2	567.349	1	y5	22.89	9936	1
FSVSPVVR	sp|P13639|EF2_HUMAN	5797	2	BPH	light	445.758	2	557.341	1	y5	22.89	1887	1
FVFSEVNGDR	sp|P49221|TGM4_HUMAN	5797	1	BPH	heavy	590.287	2	933.43	1	y8	24.64	5692	1
FVFSEVNGDR	sp|P49221|TGM4_HUMAN	5797	1	BPH	light	585.283	2	923.422	1	y8	24.62	729	1
FVFSEVNGDR	sp|P49221|TGM4_HUMAN	5797	2	BPH	heavy	590.287	2	933.43	1	y8	24.62	6509	1
FVFSEVNGDR	sp|P49221|TGM4_HUMAN	5797	2	BPH	light	585.283	2	923.422	1	y8	24.62	693	1
GFTIPEAFR	sp|O00299|CLIC1_HUMAN	5797	1	BPH	heavy	524.279	2	629.328	1	y5	29.85	2979	1
GFTIPEAFR	sp|O00299|CLIC1_HUMAN	5797	1	BPH	light	519.274	2	619.32	1	y5	29.85	12449	1
GFTIPEAFR	sp|O00299|CLIC1_HUMAN	5797	2	BPH	heavy	524.279	2	629.328	1	y5	29.78	3233	1
GFTIPEAFR	sp|O00299|CLIC1_HUMAN	5797	2	BPH	light	519.274	2	619.32	1	y5	29.78	12647	1
GGIVDEGALLR	sp|O43175|SERA_HUMAN	5797	1	BPH	heavy	555.313	2	783.423	1	y7	27.03	4532	1
GGIVDEGALLR	sp|O43175|SERA_HUMAN	5797	1	BPH	light	550.309	2	773.415	1	y7	27.05	1271	1
GGIVDEGALLR	sp|O43175|SERA_HUMAN	5797	2	BPH	heavy	555.313	2	783.423	1	y7	27.01	4285	1
GGIVDEGALLR	sp|O43175|SERA_HUMAN	5797	2	BPH	light	550.309	2	773.415	1	y7	26.99	1016	1
HSQPWQVLVASR	sp|P07288|KLK3_HUMAN	5797	1	BPH	heavy	709.382	2	1065.61	1	y9	25.22	273	1
HSQPWQVLVASR	sp|P07288|KLK3_HUMAN	5797	1	BPH	light	704.378	2	1055.6	1	y9	25.25	120371	1
HSQPWQVLVASR	sp|P07288|KLK3_HUMAN	5797	2	BPH	heavy	709.382	2	1065.61	1	y9	25.28	25	1
HSQPWQVLVASR	sp|P07288|KLK3_HUMAN	5797	2	BPH	light	704.378	2	1055.6	1	y9	25.27	112277	1
LEFSTGPNPSIAK	sp|P49221|TGM4_HUMAN	5797	1	BPH	heavy	684.866	2	791.45	1	y8	24.99	1674	1
LEFSTGPNPSIAK	sp|P49221|TGM4_HUMAN	5797	1	BPH	light	680.859	2	783.436	1	y8	24.99	1382	1
LEFSTGPNPSIAK	sp|P49221|TGM4_HUMAN	5797	2	BPH	heavy	684.866	2	791.45	1	y8	24.96	1980	1
LEFSTGPNPSIAK	sp|P49221|TGM4_HUMAN	5797	2	BPH	light	680.859	2	783.436	1	y8	24.99	1222	1
LPFPIIDDR	sp|P30041|PRDX6_HUMAN	5797	1	BPH	heavy	548.307	2	738.402	1	y6	31.8	2597	1
LPFPIIDDR	sp|P30041|PRDX6_HUMAN	5797	1	BPH	light	543.303	2	728.394	1	y6	31.81	18513	1
LPFPIIDDR	sp|P30041|PRDX6_HUMAN	5797	2	BPH	heavy	548.307	2	738.402	1	y6	31.75	2119	1
LPFPIIDDR	sp|P30041|PRDX6_HUMAN	5797	2	BPH	light	543.303	2	728.394	1	y6	31.75	18393	1
LQSLFDSPDFSK	sp|P36955|PEDF_HUMAN	5797	1	BPH	heavy	696.35	2	1150.55	1	y10	30.14	686	1
LQSLFDSPDFSK	sp|P36955|PEDF_HUMAN	5797	1	BPH	light	692.343	2	1142.54	1	y10	30.15	4215	1
LQSLFDSPDFSK	sp|P36955|PEDF_HUMAN	5797	2	BPH	heavy	696.35	2	1150.55	1	y10	30.07	668	1
LQSLFDSPDFSK	sp|P36955|PEDF_HUMAN	5797	2	BPH	light	692.343	2	1142.54	1	y10	30.07	3361	1
LSEPAELTDAVK	sp|P07288|KLK3_HUMAN	5797	1	BPH	heavy	640.845	2	951.524	1	y9	25.03	5157	1
LSEPAELTDAVK	sp|P07288|KLK3_HUMAN	5797	1	BPH	light	636.838	2	943.509	1	y9	25.05	272981	1
LSEPAELTDAVK	sp|P07288|KLK3_HUMAN	5797	2	BPH	heavy	640.845	2	951.524	1	y9	25.01	5784	1
LSEPAELTDAVK	sp|P07288|KLK3_HUMAN	5797	2	BPH	light	636.838	2	943.509	1	y9	25.01	275279	1
LSILYPATTGR	sp|P30041|PRDX6_HUMAN	5797	1	BPH	heavy	601.344	2	612.334	1	y6	27.11	7721	1
LSILYPATTGR	sp|P30041|PRDX6_HUMAN	5797	1	BPH	light	596.34	2	602.326	1	y6	27.13	27671	1
LSILYPATTGR	sp|P30041|PRDX6_HUMAN	5797	2	BPH	heavy	601.344	2	612.334	1	y6	27.1	8849	1
LSILYPATTGR	sp|P30041|PRDX6_HUMAN	5797	2	BPH	light	596.34	2	602.326	1	y6	27.1	26229	1
LSYEGEVTK	sp|P36955|PEDF_HUMAN	5797	1	BPH	heavy	517.268	2	833.413	1	y7	18.04	4130	1
LSYEGEVTK	sp|P36955|PEDF_HUMAN	5797	1	BPH	light	513.261	2	825.399	1	y7	18.04	166	1
LSYEGEVTK	sp|P36955|PEDF_HUMAN	5797	2	BPH	heavy	517.268	2	833.413	1	y7	18.02	4347	1
LSYEGEVTK	sp|P36955|PEDF_HUMAN	5797	2	BPH	light	513.261	2	825.399	1	y7	18.04	209	1
LTFDEYR	sp|P12429|ANXA3_HUMAN	5797	1	BPH	heavy	477.234	2	739.328	1	y5	23.03	8410	1
LTFDEYR	sp|P12429|ANXA3_HUMAN	5797	1	BPH	light	472.23	2	729.32	1	y5	23.04	858	1
LTFDEYR	sp|P12429|ANXA3_HUMAN	5797	2	BPH	heavy	477.234	2	739.328	1	y5	22.94	6792	1
LTFDEYR	sp|P12429|ANXA3_HUMAN	5797	2	BPH	light	472.23	2	729.32	1	y5	22.94	870	1
LVSESSDVLPK	sp|P05787|K2C8_HUMAN	5797	1	BPH	heavy	591.329	2	969.498	1	y9	22.24	7942	1
LVSESSDVLPK	sp|P05787|K2C8_HUMAN	5797	1	BPH	light	587.322	2	961.484	1	y9	22.28	718	1
LVSESSDVLPK	sp|P05787|K2C8_HUMAN	5797	2	BPH	heavy	591.329	2	969.498	1	y9	22.11	8604	1
LVSESSDVLPK	sp|P05787|K2C8_HUMAN	5797	2	BPH	light	587.322	2	961.484	1	y9	22.11	1127	1
NLLSVAYK	sp|P31947|1433S_HUMAN	5797	1	BPH	heavy	458.273	2	688.412	1	y6	24.4	7295	1
NLLSVAYK	sp|P31947|1433S_HUMAN	5797	1	BPH	light	454.266	2	680.398	1	y6	24.4	41291	1
NLLSVAYK	sp|P31947|1433S_HUMAN	5797	2	BPH	heavy	458.273	2	688.412	1	y6	24.38	8047	1
NLLSVAYK	sp|P31947|1433S_HUMAN	5797	2	BPH	light	454.266	2	680.398	1	y6	24.4	47708	1
NSLFEYQK	sp|P02671|FIBA_HUMAN	5797	1	BPH	heavy	518.763	2	722.36	1	y5	22.19	4153	1
NSLFEYQK	sp|P02671|FIBA_HUMAN	5797	1	BPH	light	514.756	2	714.346	1	y5	22.18	3802	1
NSLFEYQK	sp|P02671|FIBA_HUMAN	5797	2	BPH	heavy	518.763	2	722.36	1	y5	22.07	4604	1
NSLFEYQK	sp|P02671|FIBA_HUMAN	5797	2	BPH	light	514.756	2	714.346	1	y5	22.06	3404	1
SEIDLLDIR	sp|P12429|ANXA3_HUMAN	5797	1	BPH	heavy	542.3	2	754.433	1	y6	31.52	1501	1
SEIDLLDIR	sp|P12429|ANXA3_HUMAN	5797	1	BPH	light	537.295	2	744.425	1	y6	31.52	1039	1
SEIDLLDIR	sp|P12429|ANXA3_HUMAN	5797	2	BPH	heavy	542.3	2	754.433	1	y6	31.44	1478	1
SEIDLLDIR	sp|P12429|ANXA3_HUMAN	5797	2	BPH	light	537.295	2	744.425	1	y6	31.45	1321	1
SSEDPNEDIVER	sp|P01591|IGJ_HUMAN	5797	1	BPH	heavy	700.314	2	981.488	1	y8	19.01	3706	1
SSEDPNEDIVER	sp|P01591|IGJ_HUMAN	5797	1	BPH	light	695.31	2	971.479	1	y8	19.03	4845	1
SSEDPNEDIVER	sp|P01591|IGJ_HUMAN	5797	2	BPH	heavy	700.314	2	981.488	1	y8	18.84	3798	1
SSEDPNEDIVER	sp|P01591|IGJ_HUMAN	5797	2	BPH	light	695.31	2	971.479	1	y8	18.84	5684	1
TGLQEVEVK	sp|P01024|CO3_HUMAN	5797	1	BPH	heavy	505.784	2	739.408	1	y6	19.75	3706	1
TGLQEVEVK	sp|P01024|CO3_HUMAN	5797	1	BPH	light	501.777	2	731.393	1	y6	19.75	205	1
TGLQEVEVK	sp|P01024|CO3_HUMAN	5797	2	BPH	heavy	505.784	2	739.408	1	y6	19.59	4070	1
TGLQEVEVK	sp|P01024|CO3_HUMAN	5797	2	BPH	light	501.777	2	731.393	1	y6	19.61	234	1
TGQEIPVNVR	sp|Q96KP4|CNDP2_HUMAN	5797	1	BPH	heavy	561.811	2	594.36	1	y5	21.04	19887	1
TGQEIPVNVR	sp|Q96KP4|CNDP2_HUMAN	5797	1	BPH	light	556.807	2	584.351	1	y5	21.04	8668	1
TGQEIPVNVR	sp|Q96KP4|CNDP2_HUMAN	5797	2	BPH	heavy	561.811	2	594.36	1	y5	20.87	20580	1
TGQEIPVNVR	sp|Q96KP4|CNDP2_HUMAN	5797	2	BPH	light	556.807	2	584.351	1	y5	20.87	9132	1
TLGILGLGR	sp|O43175|SERA_HUMAN	5797	1	BPH	heavy	455.291	2	695.444	1	y7	29.64	2959	1
TLGILGLGR	sp|O43175|SERA_HUMAN	5797	1	BPH	light	450.287	2	685.436	1	y7	29.65	4362	1
TLGILGLGR	sp|O43175|SERA_HUMAN	5797	2	BPH	heavy	455.291	2	695.444	1	y7	29.6	3010	1
TLGILGLGR	sp|O43175|SERA_HUMAN	5797	2	BPH	light	450.287	2	685.436	1	y7	29.6	5539	1
TPAQFDADELR	sp|P04083|ANXA1_HUMAN	5797	1	BPH	heavy	636.808	2	875.413	1	y7	23.62	2559	1
TPAQFDADELR	sp|P04083|ANXA1_HUMAN	5797	1	BPH	light	631.804	2	865.405	1	y7	23.62	1568	1
TPAQFDADELR	sp|P04083|ANXA1_HUMAN	5797	2	BPH	heavy	636.808	2	875.413	1	y7	23.53	2315	1
TPAQFDADELR	sp|P04083|ANXA1_HUMAN	5797	2	BPH	light	631.804	2	865.405	1	y7	23.55	1229	1
VDLITFDTPFAGR	sp|P43251|BTD_HUMAN	5797	1	BPH	heavy	731.384	2	1021.5	1	y9	35.58	514	1
VDLITFDTPFAGR	sp|P43251|BTD_HUMAN	5797	1	BPH	light	726.38	2	1011.49	1	y9	35.58	27301	1
VDLITFDTPFAGR	sp|P43251|BTD_HUMAN	5797	2	BPH	heavy	731.384	2	1021.5	1	y9	35.49	530	1
VDLITFDTPFAGR	sp|P43251|BTD_HUMAN	5797	2	BPH	light	726.38	2	1011.49	1	y9	35.51	23226	1
VEITYTPSDGTQK	sp|O75874|IDHC_HUMAN	5797	1	BPH	heavy	723.864	2	740.366	1	y7	21.34	2796	1
VEITYTPSDGTQK	sp|O75874|IDHC_HUMAN	5797	1	BPH	light	719.857	2	732.352	1	y7	21.34	693	1
VEITYTPSDGTQK	sp|O75874|IDHC_HUMAN	5797	2	BPH	heavy	723.864	2	740.366	1	y7	21.19	2958	1
VEITYTPSDGTQK	sp|O75874|IDHC_HUMAN	5797	2	BPH	light	719.857	2	732.352	1	y7	21.17	715	1
VLDIIATINK	sp|P07686|HEXB_HUMAN	5797	1	BPH	heavy	554.347	2	895.534	1	y8	30.24	271	1
VLDIIATINK	sp|P07686|HEXB_HUMAN	5797	1	BPH	light	550.34	2	887.52	1	y8	30.26	8610	1
VLDIIATINK	sp|P07686|HEXB_HUMAN	5797	2	BPH	heavy	554.347	2	895.534	1	y8	30.15	345	1
VLDIIATINK	sp|P07686|HEXB_HUMAN	5797	2	BPH	light	550.34	2	887.52	1	y8	30.17	9129	1
VLTPELYAELR	sp|P12277|KCRB_HUMAN	5797	1	BPH	heavy	657.371	2	1000.53	1	y8	30.1	1114	1
VLTPELYAELR	sp|P12277|KCRB_HUMAN	5797	1	BPH	light	652.366	2	990.525	1	y8	30.12	17305	1
VLTPELYAELR	sp|P12277|KCRB_HUMAN	5797	2	BPH	heavy	657.371	2	1000.53	1	y8	30.05	805	1
VLTPELYAELR	sp|P12277|KCRB_HUMAN	5797	2	BPH	light	652.366	2	990.525	1	y8	30.05	16215	1
VNPALAELNLR	sp|P13489|RINI_HUMAN	5797	1	BPH	heavy	610.355	2	725.418	1	y6	28.03	1632	1
VNPALAELNLR	sp|P13489|RINI_HUMAN	5797	1	BPH	light	605.351	2	715.41	1	y6	28.03	4434	1
VNPALAELNLR	sp|P13489|RINI_HUMAN	5797	2	BPH	heavy	610.355	2	725.418	1	y6	27.98	1659	1
VNPALAELNLR	sp|P13489|RINI_HUMAN	5797	2	BPH	light	605.351	2	715.41	1	y6	28	4560	1
VTLTLPVLNAAR	sp|O95336|6PGL_HUMAN	5797	1	BPH	heavy	639.394	2	750.45	1	y7	32.46	3503	1
VTLTLPVLNAAR	sp|O95336|6PGL_HUMAN	5797	1	BPH	light	634.39	2	740.441	1	y7	32.48	207151	1
VTLTLPVLNAAR	sp|O95336|6PGL_HUMAN	5797	2	BPH	heavy	639.394	2	750.45	1	y7	32.43	3113	1
VTLTLPVLNAAR	sp|O95336|6PGL_HUMAN	5797	2	BPH	light	634.39	2	740.441	1	y7	32.45	179636	1
VTVAGLAGK	sp|Q99497|PARK7_HUMAN	5797	1	BPH	heavy	412.26	2	623.397	1	y7	19.18	15780	1
VTVAGLAGK	sp|Q99497|PARK7_HUMAN	5797	1	BPH	light	408.253	2	615.382	1	y7	19.18	26878	1
VTVAGLAGK	sp|Q99497|PARK7_HUMAN	5797	2	BPH	heavy	412.26	2	623.397	1	y7	19.3	16471	1
VTVAGLAGK	sp|Q99497|PARK7_HUMAN	5797	2	BPH	light	408.253	2	615.382	1	y7	19.28	30182	1
YGLVTYATYPK	sp|P00751|CFAB_HUMAN	5797	1	BPH	heavy	642.342	2	851.439	1	y7	26.23	2441	1
YGLVTYATYPK	sp|P00751|CFAB_HUMAN	5797	1	BPH	light	638.335	2	843.425	1	y7	26.21	9129	1
YGLVTYATYPK	sp|P00751|CFAB_HUMAN	5797	2	BPH	heavy	642.342	2	851.439	1	y7	26.23	2009	1
YGLVTYATYPK	sp|P00751|CFAB_HUMAN	5797	2	BPH	light	638.335	2	843.425	1	y7	26.23	9231	1
YLGEEYVK	sp|P02787|TRFE_HUMAN	5797	1	BPH	heavy	504.76	2	732.365	1	y6	22.6	7777	1
YLGEEYVK	sp|P02787|TRFE_HUMAN	5797	1	BPH	light	500.753	2	724.351	1	y6	22.6	160775	1
YLGEEYVK	sp|P02787|TRFE_HUMAN	5797	2	BPH	heavy	504.76	2	732.365	1	y6	22.52	9266	1
YLGEEYVK	sp|P02787|TRFE_HUMAN	5797	2	BPH	light	500.753	2	724.351	1	y6	22.52	152039	1
YLQEIYNSNNQK	sp|P02679|FIBG_HUMAN	5797	1	BPH	heavy	761.375	2	875.41	1	y7	21.14	1897	1
YLQEIYNSNNQK	sp|P02679|FIBG_HUMAN	5797	1	BPH	light	757.368	2	867.396	1	y7	21.14	1843	1
YLQEIYNSNNQK	sp|P02679|FIBG_HUMAN	5797	2	BPH	heavy	761.375	2	875.41	1	y7	21	1804	1
YLQEIYNSNNQK	sp|P02679|FIBG_HUMAN	5797	2	BPH	light	757.368	2	867.396	1	y7	21	1388	1
AGALNSNDAFVLK	sp|P06396|GELS_HUMAN	5817	1	BPH	heavy	664.358	2	1015.53	1	y9	26.32	3083	1
AGALNSNDAFVLK	sp|P06396|GELS_HUMAN	5817	1	BPH	light	660.351	2	1007.52	1	y9	26.32	72219	1
AGALNSNDAFVLK	sp|P06396|GELS_HUMAN	5817	2	BPH	heavy	664.358	2	1015.53	1	y9	26.37	3496	1
AGALNSNDAFVLK	sp|P06396|GELS_HUMAN	5817	2	BPH	light	660.351	2	1007.52	1	y9	26.39	89652	1
ATDFVVPGPGK	sp|O75874|IDHC_HUMAN	5817	1	BPH	heavy	548.3	2	463.275	1	y5	23.53	9769	1
ATDFVVPGPGK	sp|O75874|IDHC_HUMAN	5817	1	BPH	light	544.293	2	455.261	1	y5	23.55	5361	1
ATDFVVPGPGK	sp|O75874|IDHC_HUMAN	5817	2	BPH	heavy	548.3	2	463.275	1	y5	23.53	12486	1
ATDFVVPGPGK	sp|O75874|IDHC_HUMAN	5817	2	BPH	light	544.293	2	455.261	1	y5	23.55	7132	1
FFPLESWQIGK	sp|P30046|DOPD_HUMAN	5817	1	BPH	heavy	680.363	2	1065.58	1	y9	35.05	33	1
FFPLESWQIGK	sp|P30046|DOPD_HUMAN	5817	1	BPH	light	676.356	2	1057.57	1	y9	34.87	3387	1
FFPLESWQIGK	sp|P30046|DOPD_HUMAN	5817	2	BPH	heavy	680.363	2	1065.58	1	y9	34.94	24	1
FFPLESWQIGK	sp|P30046|DOPD_HUMAN	5817	2	BPH	light	676.356	2	1057.57	1	y9	34.94	4215	1
FSVSPVVR	sp|P13639|EF2_HUMAN	5817	1	BPH	heavy	450.762	2	567.349	1	y5	23.08	11463	1
FSVSPVVR	sp|P13639|EF2_HUMAN	5817	1	BPH	light	445.758	2	557.341	1	y5	23.08	1772	1
FSVSPVVR	sp|P13639|EF2_HUMAN	5817	2	BPH	heavy	450.762	2	567.349	1	y5	23.08	14853	1
FSVSPVVR	sp|P13639|EF2_HUMAN	5817	2	BPH	light	445.758	2	557.341	1	y5	23.08	1861	1
FVFSEVNGDR	sp|P49221|TGM4_HUMAN	5817	1	BPH	heavy	590.287	2	933.43	1	y8	24.69	6752	1
FVFSEVNGDR	sp|P49221|TGM4_HUMAN	5817	1	BPH	light	585.283	2	923.422	1	y8	24.69	92	1
FVFSEVNGDR	sp|P49221|TGM4_HUMAN	5817	2	BPH	heavy	590.287	2	933.43	1	y8	24.76	9462	1
FVFSEVNGDR	sp|P49221|TGM4_HUMAN	5817	2	BPH	light	585.283	2	923.422	1	y8	24.76	228	1
GFTIPEAFR	sp|O00299|CLIC1_HUMAN	5817	1	BPH	heavy	524.279	2	629.328	1	y5	29.86	3174	1
GFTIPEAFR	sp|O00299|CLIC1_HUMAN	5817	1	BPH	light	519.274	2	619.32	1	y5	29.86	15490	1
GFTIPEAFR	sp|O00299|CLIC1_HUMAN	5817	2	BPH	heavy	524.279	2	629.328	1	y5	29.93	3735	1
GFTIPEAFR	sp|O00299|CLIC1_HUMAN	5817	2	BPH	light	519.274	2	619.32	1	y5	29.91	15071	1
GGIVDEGALLR	sp|O43175|SERA_HUMAN	5817	1	BPH	heavy	555.313	2	783.423	1	y7	27.06	5157	1
GGIVDEGALLR	sp|O43175|SERA_HUMAN	5817	1	BPH	light	550.309	2	773.415	1	y7	27.08	450	1
GGIVDEGALLR	sp|O43175|SERA_HUMAN	5817	2	BPH	heavy	555.313	2	783.423	1	y7	27.11	9332	1
GGIVDEGALLR	sp|O43175|SERA_HUMAN	5817	2	BPH	light	550.309	2	773.415	1	y7	27.13	987	1
HSQPWQVLVASR	sp|P07288|KLK3_HUMAN	5817	1	BPH	heavy	709.382	2	1065.61	1	y9	25.26	140	1
HSQPWQVLVASR	sp|P07288|KLK3_HUMAN	5817	1	BPH	light	704.378	2	1055.6	1	y9	25.33	7275	1
HSQPWQVLVASR	sp|P07288|KLK3_HUMAN	5817	2	BPH	heavy	709.382	2	1065.61	1	y9	25.42	300	1
HSQPWQVLVASR	sp|P07288|KLK3_HUMAN	5817	2	BPH	light	704.378	2	1055.6	1	y9	25.45	8999	1
LEFSTGPNPSIAK	sp|P49221|TGM4_HUMAN	5817	1	BPH	heavy	684.866	2	791.45	1	y8	25.03	2717	1
LEFSTGPNPSIAK	sp|P49221|TGM4_HUMAN	5817	1	BPH	light	680.859	2	783.436	1	y8	25.01	67	1
LEFSTGPNPSIAK	sp|P49221|TGM4_HUMAN	5817	2	BPH	heavy	684.866	2	791.45	1	y8	25.08	3140	1
LEFSTGPNPSIAK	sp|P49221|TGM4_HUMAN	5817	2	BPH	light	680.859	2	783.436	1	y8	25.1	239	1
LPFPIIDDR	sp|P30041|PRDX6_HUMAN	5817	1	BPH	heavy	548.307	2	738.402	1	y6	31.85	3275	1
LPFPIIDDR	sp|P30041|PRDX6_HUMAN	5817	1	BPH	light	543.303	2	728.394	1	y6	31.85	17833	1
LPFPIIDDR	sp|P30041|PRDX6_HUMAN	5817	2	BPH	heavy	548.307	2	738.402	1	y6	31.92	4376	1
LPFPIIDDR	sp|P30041|PRDX6_HUMAN	5817	2	BPH	light	543.303	2	728.394	1	y6	31.9	25127	1
LQSLFDSPDFSK	sp|P36955|PEDF_HUMAN	5817	1	BPH	heavy	696.35	2	1150.55	1	y10	30.19	855	1
LQSLFDSPDFSK	sp|P36955|PEDF_HUMAN	5817	1	BPH	light	692.343	2	1142.54	1	y10	30.17	3502	1
LQSLFDSPDFSK	sp|P36955|PEDF_HUMAN	5817	2	BPH	heavy	696.35	2	1150.55	1	y10	30.22	777	1
LQSLFDSPDFSK	sp|P36955|PEDF_HUMAN	5817	2	BPH	light	692.343	2	1142.54	1	y10	30.24	4215	1
LSEPAELTDAVK	sp|P07288|KLK3_HUMAN	5817	1	BPH	heavy	640.845	2	951.524	1	y9	25.04	7300	1
LSEPAELTDAVK	sp|P07288|KLK3_HUMAN	5817	1	BPH	light	636.838	2	943.509	1	y9	25.04	37051	1
LSEPAELTDAVK	sp|P07288|KLK3_HUMAN	5817	2	BPH	heavy	640.845	2	951.524	1	y9	25.1	9293	1
LSEPAELTDAVK	sp|P07288|KLK3_HUMAN	5817	2	BPH	light	636.838	2	943.509	1	y9	25.1	48270	1
LSILYPATTGR	sp|P30041|PRDX6_HUMAN	5817	1	BPH	heavy	601.344	2	612.334	1	y6	27.13	10663	1
LSILYPATTGR	sp|P30041|PRDX6_HUMAN	5817	1	BPH	light	596.34	2	602.326	1	y6	27.15	25140	1
LSILYPATTGR	sp|P30041|PRDX6_HUMAN	5817	2	BPH	heavy	601.344	2	612.334	1	y6	27.22	14080	1
LSILYPATTGR	sp|P30041|PRDX6_HUMAN	5817	2	BPH	light	596.34	2	602.326	1	y6	27.22	34410	1
LSYEGEVTK	sp|P36955|PEDF_HUMAN	5817	1	BPH	heavy	517.268	2	833.413	1	y7	18.09	2553	1
LSYEGEVTK	sp|P36955|PEDF_HUMAN	5817	1	BPH	light	513.261	2	825.399	1	y7	17.92	91	1
LSYEGEVTK	sp|P36955|PEDF_HUMAN	5817	2	BPH	heavy	517.268	2	833.413	1	y7	18.09	5822	1
LSYEGEVTK	sp|P36955|PEDF_HUMAN	5817	2	BPH	light	513.261	2	825.399	1	y7	18.12	213	1
LTFDEYR	sp|P12429|ANXA3_HUMAN	5817	1	BPH	heavy	477.234	2	739.328	1	y5	23.06	9987	1
LTFDEYR	sp|P12429|ANXA3_HUMAN	5817	1	BPH	light	472.23	2	729.32	1	y5	23.06	602	1
LTFDEYR	sp|P12429|ANXA3_HUMAN	5817	2	BPH	heavy	477.234	2	739.328	1	y5	23.06	11102	1
LTFDEYR	sp|P12429|ANXA3_HUMAN	5817	2	BPH	light	472.23	2	729.32	1	y5	23.06	1447	1
LVSESSDVLPK	sp|P05787|K2C8_HUMAN	5817	1	BPH	heavy	591.329	2	969.498	1	y9	22.24	12191	1
LVSESSDVLPK	sp|P05787|K2C8_HUMAN	5817	1	BPH	light	587.322	2	961.484	1	y9	22.24	1433	1
LVSESSDVLPK	sp|P05787|K2C8_HUMAN	5817	2	BPH	heavy	591.329	2	969.498	1	y9	22.23	13750	1
LVSESSDVLPK	sp|P05787|K2C8_HUMAN	5817	2	BPH	light	587.322	2	961.484	1	y9	22.23	1931	1
NLLSVAYK	sp|P31947|1433S_HUMAN	5817	1	BPH	heavy	458.273	2	688.412	1	y6	24.48	11479	1
NLLSVAYK	sp|P31947|1433S_HUMAN	5817	1	BPH	light	454.266	2	680.398	1	y6	24.48	35347	1
NLLSVAYK	sp|P31947|1433S_HUMAN	5817	2	BPH	heavy	458.273	2	688.412	1	y6	24.55	14290	1
NLLSVAYK	sp|P31947|1433S_HUMAN	5817	2	BPH	light	454.266	2	680.398	1	y6	24.55	52558	1
NSLFEYQK	sp|P02671|FIBA_HUMAN	5817	1	BPH	heavy	518.763	2	722.36	1	y5	22.12	4694	1
NSLFEYQK	sp|P02671|FIBA_HUMAN	5817	1	BPH	light	514.756	2	714.346	1	y5	22.12	4078	1
NSLFEYQK	sp|P02671|FIBA_HUMAN	5817	2	BPH	heavy	518.763	2	722.36	1	y5	22.16	7226	1
NSLFEYQK	sp|P02671|FIBA_HUMAN	5817	2	BPH	light	514.756	2	714.346	1	y5	22.18	4709	1
SEIDLLDIR	sp|P12429|ANXA3_HUMAN	5817	1	BPH	heavy	542.3	2	754.433	1	y6	31.54	1196	1
SEIDLLDIR	sp|P12429|ANXA3_HUMAN	5817	1	BPH	light	537.295	2	744.425	1	y6	31.54	494	1
SEIDLLDIR	sp|P12429|ANXA3_HUMAN	5817	2	BPH	heavy	542.3	2	754.433	1	y6	31.59	1650	1
SEIDLLDIR	sp|P12429|ANXA3_HUMAN	5817	2	BPH	light	537.295	2	744.425	1	y6	31.61	1489	1
SSEDPNEDIVER	sp|P01591|IGJ_HUMAN	5817	1	BPH	heavy	700.314	2	981.488	1	y8	18.94	5110	1
SSEDPNEDIVER	sp|P01591|IGJ_HUMAN	5817	1	BPH	light	695.31	2	971.479	1	y8	18.89	9237	1
SSEDPNEDIVER	sp|P01591|IGJ_HUMAN	5817	2	BPH	heavy	700.314	2	981.488	1	y8	18.94	5616	1
SSEDPNEDIVER	sp|P01591|IGJ_HUMAN	5817	2	BPH	light	695.31	2	971.479	1	y8	18.94	9505	1
TGLQEVEVK	sp|P01024|CO3_HUMAN	5817	1	BPH	heavy	505.784	2	739.408	1	y6	19.51	4530	1
TGLQEVEVK	sp|P01024|CO3_HUMAN	5817	1	BPH	light	501.777	2	731.393	1	y6	19.44	174	1
TGLQEVEVK	sp|P01024|CO3_HUMAN	5817	2	BPH	heavy	505.784	2	739.408	1	y6	19.69	5909	1
TGLQEVEVK	sp|P01024|CO3_HUMAN	5817	2	BPH	light	501.777	2	731.393	1	y6	19.69	224	1
TGQEIPVNVR	sp|Q96KP4|CNDP2_HUMAN	5817	1	BPH	heavy	561.811	2	594.36	1	y5	21	23821	1
TGQEIPVNVR	sp|Q96KP4|CNDP2_HUMAN	5817	1	BPH	light	556.807	2	584.351	1	y5	20.98	9381	1
TGQEIPVNVR	sp|Q96KP4|CNDP2_HUMAN	5817	2	BPH	heavy	561.811	2	594.36	1	y5	20.95	31861	1
TGQEIPVNVR	sp|Q96KP4|CNDP2_HUMAN	5817	2	BPH	light	556.807	2	584.351	1	y5	20.97	12054	1
TLGILGLGR	sp|O43175|SERA_HUMAN	5817	1	BPH	heavy	455.291	2	695.444	1	y7	29.7	3848	1
TLGILGLGR	sp|O43175|SERA_HUMAN	5817	1	BPH	light	450.287	2	685.436	1	y7	29.69	2477	1
TLGILGLGR	sp|O43175|SERA_HUMAN	5817	2	BPH	heavy	455.291	2	695.444	1	y7	29.77	6992	1
TLGILGLGR	sp|O43175|SERA_HUMAN	5817	2	BPH	light	450.287	2	685.436	1	y7	29.77	3907	1
TPAQFDADELR	sp|P04083|ANXA1_HUMAN	5817	1	BPH	heavy	636.808	2	875.413	1	y7	23.65	3807	1
TPAQFDADELR	sp|P04083|ANXA1_HUMAN	5817	1	BPH	light	631.804	2	865.405	1	y7	23.67	163	1
TPAQFDADELR	sp|P04083|ANXA1_HUMAN	5817	2	BPH	heavy	636.808	2	875.413	1	y7	23.7	4051	1
TPAQFDADELR	sp|P04083|ANXA1_HUMAN	5817	2	BPH	light	631.804	2	865.405	1	y7	23.67	425	1
VDLITFDTPFAGR	sp|P43251|BTD_HUMAN	5817	1	BPH	heavy	731.384	2	1021.5	1	y9	35.6	660	1
VDLITFDTPFAGR	sp|P43251|BTD_HUMAN	5817	1	BPH	light	726.38	2	1011.49	1	y9	35.61	27930	1
VDLITFDTPFAGR	sp|P43251|BTD_HUMAN	5817	2	BPH	heavy	731.384	2	1021.5	1	y9	35.84	876	1
VDLITFDTPFAGR	sp|P43251|BTD_HUMAN	5817	2	BPH	light	726.38	2	1011.49	1	y9	35.65	22484	1
VEITYTPSDGTQK	sp|O75874|IDHC_HUMAN	5817	1	BPH	heavy	723.864	2	740.366	1	y7	21.33	3718	1
VEITYTPSDGTQK	sp|O75874|IDHC_HUMAN	5817	1	BPH	light	719.857	2	732.352	1	y7	21.34	188	1
VEITYTPSDGTQK	sp|O75874|IDHC_HUMAN	5817	2	BPH	heavy	723.864	2	740.366	1	y7	21.29	4082	1
VEITYTPSDGTQK	sp|O75874|IDHC_HUMAN	5817	2	BPH	light	719.857	2	732.352	1	y7	21.28	305	1
VLDIIATINK	sp|P07686|HEXB_HUMAN	5817	1	BPH	heavy	554.347	2	895.534	1	y8	30.26	776	1
VLDIIATINK	sp|P07686|HEXB_HUMAN	5817	1	BPH	light	550.34	2	887.52	1	y8	30.31	24597	1
VLDIIATINK	sp|P07686|HEXB_HUMAN	5817	2	BPH	heavy	554.347	2	895.534	1	y8	30.31	1128	1
VLDIIATINK	sp|P07686|HEXB_HUMAN	5817	2	BPH	light	550.34	2	887.52	1	y8	30.32	37898	1
VLTPELYAELR	sp|P12277|KCRB_HUMAN	5817	1	BPH	heavy	657.371	2	1000.53	1	y8	30.17	1041	1
VLTPELYAELR	sp|P12277|KCRB_HUMAN	5817	1	BPH	light	652.366	2	990.525	1	y8	30.15	7017	1
VLTPELYAELR	sp|P12277|KCRB_HUMAN	5817	2	BPH	heavy	657.371	2	1000.53	1	y8	30.24	1783	1
VLTPELYAELR	sp|P12277|KCRB_HUMAN	5817	2	BPH	light	652.366	2	990.525	1	y8	30.22	8824	1
VNPALAELNLR	sp|P13489|RINI_HUMAN	5817	1	BPH	heavy	610.355	2	725.418	1	y6	28.06	1638	1
VNPALAELNLR	sp|P13489|RINI_HUMAN	5817	1	BPH	light	605.351	2	715.41	1	y6	28.06	3572	1
VNPALAELNLR	sp|P13489|RINI_HUMAN	5817	2	BPH	heavy	610.355	2	725.418	1	y6	28.15	3230	1
VNPALAELNLR	sp|P13489|RINI_HUMAN	5817	2	BPH	light	605.351	2	715.41	1	y6	28.15	7300	1
VTLTLPVLNAAR	sp|O95336|6PGL_HUMAN	5817	1	BPH	heavy	639.394	2	750.45	1	y7	32.55	3541	1
VTLTLPVLNAAR	sp|O95336|6PGL_HUMAN	5817	1	BPH	light	634.39	2	740.441	1	y7	32.55	195297	1
VTLTLPVLNAAR	sp|O95336|6PGL_HUMAN	5817	2	BPH	heavy	639.394	2	750.45	1	y7	32.62	4841	1
VTLTLPVLNAAR	sp|O95336|6PGL_HUMAN	5817	2	BPH	light	634.39	2	740.441	1	y7	32.62	295642	1
VTVAGLAGK	sp|Q99497|PARK7_HUMAN	5817	1	BPH	heavy	412.26	2	623.397	1	y7	19.39	5127	1
VTVAGLAGK	sp|Q99497|PARK7_HUMAN	5817	1	BPH	light	408.253	2	615.382	1	y7	19.39	8408	1
VTVAGLAGK	sp|Q99497|PARK7_HUMAN	5817	2	BPH	heavy	412.26	2	623.397	1	y7	19.3	28722	1
VTVAGLAGK	sp|Q99497|PARK7_HUMAN	5817	2	BPH	light	408.253	2	615.382	1	y7	19.23	46187	1
YGLVTYATYPK	sp|P00751|CFAB_HUMAN	5817	1	BPH	heavy	642.342	2	851.439	1	y7	26.3	3073	1
YGLVTYATYPK	sp|P00751|CFAB_HUMAN	5817	1	BPH	light	638.335	2	843.425	1	y7	26.3	8580	1
YGLVTYATYPK	sp|P00751|CFAB_HUMAN	5817	2	BPH	heavy	642.342	2	851.439	1	y7	26.35	3180	1
YGLVTYATYPK	sp|P00751|CFAB_HUMAN	5817	2	BPH	light	638.335	2	843.425	1	y7	26.37	10527	1
YLGEEYVK	sp|P02787|TRFE_HUMAN	5817	1	BPH	heavy	504.76	2	732.365	1	y6	22.62	9375	1
YLGEEYVK	sp|P02787|TRFE_HUMAN	5817	1	BPH	light	500.753	2	724.351	1	y6	22.6	81691	1
YLGEEYVK	sp|P02787|TRFE_HUMAN	5817	2	BPH	heavy	504.76	2	732.365	1	y6	22.63	13951	1
YLGEEYVK	sp|P02787|TRFE_HUMAN	5817	2	BPH	light	500.753	2	724.351	1	y6	22.63	94105	1
YLQEIYNSNNQK	sp|P02679|FIBG_HUMAN	5817	1	BPH	heavy	761.375	2	875.41	1	y7	21.14	1919	1
YLQEIYNSNNQK	sp|P02679|FIBG_HUMAN	5817	1	BPH	light	757.368	2	867.396	1	y7	21.14	1893	1
YLQEIYNSNNQK	sp|P02679|FIBG_HUMAN	5817	2	BPH	heavy	761.375	2	875.41	1	y7	21.09	2182	1
YLQEIYNSNNQK	sp|P02679|FIBG_HUMAN	5817	2	BPH	light	757.368	2	867.396	1	y7	21.12	1920	1
AGALNSNDAFVLK	sp|P06396|GELS_HUMAN	5818	1	BPH	heavy	664.358	2	1015.53	1	y9	26.32	2796	1
AGALNSNDAFVLK	sp|P06396|GELS_HUMAN	5818	1	BPH	light	660.351	2	1007.52	1	y9	26.32	191274	1
AGALNSNDAFVLK	sp|P06396|GELS_HUMAN	5818	2	BPH	heavy	664.358	2	1015.53	1	y9	26.18	3086	1
AGALNSNDAFVLK	sp|P06396|GELS_HUMAN	5818	2	BPH	light	660.351	2	1007.52	1	y9	26.18	198576	1
ATDFVVPGPGK	sp|O75874|IDHC_HUMAN	5818	1	BPH	heavy	548.3	2	463.275	1	y5	23.53	8447	1
ATDFVVPGPGK	sp|O75874|IDHC_HUMAN	5818	1	BPH	light	544.293	2	455.261	1	y5	23.55	6139	1
ATDFVVPGPGK	sp|O75874|IDHC_HUMAN	5818	2	BPH	heavy	548.3	2	463.275	1	y5	23.41	12043	1
ATDFVVPGPGK	sp|O75874|IDHC_HUMAN	5818	2	BPH	light	544.293	2	455.261	1	y5	23.41	8208	1
FFPLESWQIGK	sp|P30046|DOPD_HUMAN	5818	1	BPH	heavy	680.363	2	1065.58	1	y9	34.72	9	1
FFPLESWQIGK	sp|P30046|DOPD_HUMAN	5818	1	BPH	light	676.356	2	1057.57	1	y9	34.82	3215	1
FFPLESWQIGK	sp|P30046|DOPD_HUMAN	5818	2	BPH	heavy	680.363	2	1065.58	1	y9	34.86	16	1
FFPLESWQIGK	sp|P30046|DOPD_HUMAN	5818	2	BPH	light	676.356	2	1057.57	1	y9	34.72	4258	1
FSVSPVVR	sp|P13639|EF2_HUMAN	5818	1	BPH	heavy	450.762	2	567.349	1	y5	23.13	11662	1
FSVSPVVR	sp|P13639|EF2_HUMAN	5818	1	BPH	light	445.758	2	557.341	1	y5	23.13	1662	1
FSVSPVVR	sp|P13639|EF2_HUMAN	5818	2	BPH	heavy	450.762	2	567.349	1	y5	22.99	13559	1
FSVSPVVR	sp|P13639|EF2_HUMAN	5818	2	BPH	light	445.758	2	557.341	1	y5	23.01	1685	1
FVFSEVNGDR	sp|P49221|TGM4_HUMAN	5818	1	BPH	heavy	590.287	2	933.43	1	y8	24.67	7050	1
FVFSEVNGDR	sp|P49221|TGM4_HUMAN	5818	1	BPH	light	585.283	2	923.422	1	y8	24.69	2549	1
FVFSEVNGDR	sp|P49221|TGM4_HUMAN	5818	2	BPH	heavy	590.287	2	933.43	1	y8	24.53	7749	1
FVFSEVNGDR	sp|P49221|TGM4_HUMAN	5818	2	BPH	light	585.283	2	923.422	1	y8	24.55	2828	1
GFTIPEAFR	sp|O00299|CLIC1_HUMAN	5818	1	BPH	heavy	524.279	2	629.328	1	y5	29.86	3466	1
GFTIPEAFR	sp|O00299|CLIC1_HUMAN	5818	1	BPH	light	519.274	2	619.32	1	y5	29.86	17100	1
GFTIPEAFR	sp|O00299|CLIC1_HUMAN	5818	2	BPH	heavy	524.279	2	629.328	1	y5	29.76	3918	1
GFTIPEAFR	sp|O00299|CLIC1_HUMAN	5818	2	BPH	light	519.274	2	619.32	1	y5	29.76	18627	1
GGIVDEGALLR	sp|O43175|SERA_HUMAN	5818	1	BPH	heavy	555.313	2	783.423	1	y7	27.08	6290	1
GGIVDEGALLR	sp|O43175|SERA_HUMAN	5818	1	BPH	light	550.309	2	773.415	1	y7	27.1	480	1
GGIVDEGALLR	sp|O43175|SERA_HUMAN	5818	2	BPH	heavy	555.313	2	783.423	1	y7	26.94	6420	1
GGIVDEGALLR	sp|O43175|SERA_HUMAN	5818	2	BPH	light	550.309	2	773.415	1	y7	26.94	445	1
HSQPWQVLVASR	sp|P07288|KLK3_HUMAN	5818	1	BPH	heavy	709.382	2	1065.61	1	y9	25.35	110	1
HSQPWQVLVASR	sp|P07288|KLK3_HUMAN	5818	1	BPH	light	704.378	2	1055.6	1	y9	25.32	46941	1
HSQPWQVLVASR	sp|P07288|KLK3_HUMAN	5818	2	BPH	heavy	709.382	2	1065.61	1	y9	25.18	370	1
HSQPWQVLVASR	sp|P07288|KLK3_HUMAN	5818	2	BPH	light	704.378	2	1055.6	1	y9	25.2	49226	1
LEFSTGPNPSIAK	sp|P49221|TGM4_HUMAN	5818	1	BPH	heavy	684.866	2	791.45	1	y8	25.06	3073	1
LEFSTGPNPSIAK	sp|P49221|TGM4_HUMAN	5818	1	BPH	light	680.859	2	783.436	1	y8	25.06	7055	1
LEFSTGPNPSIAK	sp|P49221|TGM4_HUMAN	5818	2	BPH	heavy	684.866	2	791.45	1	y8	24.91	2877	1
LEFSTGPNPSIAK	sp|P49221|TGM4_HUMAN	5818	2	BPH	light	680.859	2	783.436	1	y8	24.94	6059	1
LPFPIIDDR	sp|P30041|PRDX6_HUMAN	5818	1	BPH	heavy	548.307	2	738.402	1	y6	31.83	2724	1
LPFPIIDDR	sp|P30041|PRDX6_HUMAN	5818	1	BPH	light	543.303	2	728.394	1	y6	31.85	17975	1
LPFPIIDDR	sp|P30041|PRDX6_HUMAN	5818	2	BPH	heavy	548.307	2	738.402	1	y6	31.71	3510	1
LPFPIIDDR	sp|P30041|PRDX6_HUMAN	5818	2	BPH	light	543.303	2	728.394	1	y6	31.71	19482	1
LQSLFDSPDFSK	sp|P36955|PEDF_HUMAN	5818	1	BPH	heavy	696.35	2	1150.55	1	y10	30.15	808	1
LQSLFDSPDFSK	sp|P36955|PEDF_HUMAN	5818	1	BPH	light	692.343	2	1142.54	1	y10	30.17	6706	1
LQSLFDSPDFSK	sp|P36955|PEDF_HUMAN	5818	2	BPH	heavy	696.35	2	1150.55	1	y10	30.05	562	1
LQSLFDSPDFSK	sp|P36955|PEDF_HUMAN	5818	2	BPH	light	692.343	2	1142.54	1	y10	30.07	5854	1
LSEPAELTDAVK	sp|P07288|KLK3_HUMAN	5818	1	BPH	heavy	640.845	2	951.524	1	y9	25.06	7575	1
LSEPAELTDAVK	sp|P07288|KLK3_HUMAN	5818	1	BPH	light	636.838	2	943.509	1	y9	25.08	158109	1
LSEPAELTDAVK	sp|P07288|KLK3_HUMAN	5818	2	BPH	heavy	640.845	2	951.524	1	y9	24.93	6760	1
LSEPAELTDAVK	sp|P07288|KLK3_HUMAN	5818	2	BPH	light	636.838	2	943.509	1	y9	24.94	144999	1
LSILYPATTGR	sp|P30041|PRDX6_HUMAN	5818	1	BPH	heavy	601.344	2	612.334	1	y6	27.15	10578	1
LSILYPATTGR	sp|P30041|PRDX6_HUMAN	5818	1	BPH	light	596.34	2	602.326	1	y6	27.15	28422	1
LSILYPATTGR	sp|P30041|PRDX6_HUMAN	5818	2	BPH	heavy	601.344	2	612.334	1	y6	26.99	10477	1
LSILYPATTGR	sp|P30041|PRDX6_HUMAN	5818	2	BPH	light	596.34	2	602.326	1	y6	27.01	25724	1
LSYEGEVTK	sp|P36955|PEDF_HUMAN	5818	1	BPH	heavy	517.268	2	833.413	1	y7	18.29	729	1
LSYEGEVTK	sp|P36955|PEDF_HUMAN	5818	1	BPH	light	513.261	2	825.399	1	y7	18.34	41	1
LSYEGEVTK	sp|P36955|PEDF_HUMAN	5818	2	BPH	heavy	517.268	2	833.413	1	y7	18.14	2254	1
LSYEGEVTK	sp|P36955|PEDF_HUMAN	5818	2	BPH	light	513.261	2	825.399	1	y7	18.14	128	1
LTFDEYR	sp|P12429|ANXA3_HUMAN	5818	1	BPH	heavy	477.234	2	739.328	1	y5	23.08	9703	1
LTFDEYR	sp|P12429|ANXA3_HUMAN	5818	1	BPH	light	472.23	2	729.32	1	y5	23.11	1048	1
LTFDEYR	sp|P12429|ANXA3_HUMAN	5818	2	BPH	heavy	477.234	2	739.328	1	y5	22.94	10976	1
LTFDEYR	sp|P12429|ANXA3_HUMAN	5818	2	BPH	light	472.23	2	729.32	1	y5	22.96	1059	1
LVSESSDVLPK	sp|P05787|K2C8_HUMAN	5818	1	BPH	heavy	591.329	2	969.498	1	y9	22.28	10641	1
LVSESSDVLPK	sp|P05787|K2C8_HUMAN	5818	1	BPH	light	587.322	2	961.484	1	y9	22.29	1228	1
LVSESSDVLPK	sp|P05787|K2C8_HUMAN	5818	2	BPH	heavy	591.329	2	969.498	1	y9	22.14	13461	1
LVSESSDVLPK	sp|P05787|K2C8_HUMAN	5818	2	BPH	light	587.322	2	961.484	1	y9	22.12	2009	1
NLLSVAYK	sp|P31947|1433S_HUMAN	5818	1	BPH	heavy	458.273	2	688.412	1	y6	24.48	10611	1
NLLSVAYK	sp|P31947|1433S_HUMAN	5818	1	BPH	light	454.266	2	680.398	1	y6	24.48	32201	1
NLLSVAYK	sp|P31947|1433S_HUMAN	5818	2	BPH	heavy	458.273	2	688.412	1	y6	24.35	10358	1
NLLSVAYK	sp|P31947|1433S_HUMAN	5818	2	BPH	light	454.266	2	680.398	1	y6	24.35	32761	1
NSLFEYQK	sp|P02671|FIBA_HUMAN	5818	1	BPH	heavy	518.763	2	722.36	1	y5	22.11	6450	1
NSLFEYQK	sp|P02671|FIBA_HUMAN	5818	1	BPH	light	514.756	2	714.346	1	y5	22.09	6423	1
NSLFEYQK	sp|P02671|FIBA_HUMAN	5818	2	BPH	heavy	518.763	2	722.36	1	y5	22.02	6080	1
NSLFEYQK	sp|P02671|FIBA_HUMAN	5818	2	BPH	light	514.756	2	714.346	1	y5	22.04	8211	1
SEIDLLDIR	sp|P12429|ANXA3_HUMAN	5818	1	BPH	heavy	542.3	2	754.433	1	y6	31.54	1448	1
SEIDLLDIR	sp|P12429|ANXA3_HUMAN	5818	1	BPH	light	537.295	2	744.425	1	y6	31.52	664	1
SEIDLLDIR	sp|P12429|ANXA3_HUMAN	5818	2	BPH	heavy	542.3	2	754.433	1	y6	31.4	1677	1
SEIDLLDIR	sp|P12429|ANXA3_HUMAN	5818	2	BPH	light	537.295	2	744.425	1	y6	31.42	769	1
SSEDPNEDIVER	sp|P01591|IGJ_HUMAN	5818	1	BPH	heavy	700.314	2	981.488	1	y8	19.06	1769	1
SSEDPNEDIVER	sp|P01591|IGJ_HUMAN	5818	1	BPH	light	695.31	2	971.479	1	y8	19.04	2706	1
SSEDPNEDIVER	sp|P01591|IGJ_HUMAN	5818	2	BPH	heavy	700.314	2	981.488	1	y8	18.81	5594	1
SSEDPNEDIVER	sp|P01591|IGJ_HUMAN	5818	2	BPH	light	695.31	2	971.479	1	y8	18.77	9178	1
TGLQEVEVK	sp|P01024|CO3_HUMAN	5818	1	BPH	heavy	505.784	2	739.408	1	y6	19.85	2207	1
TGLQEVEVK	sp|P01024|CO3_HUMAN	5818	1	BPH	light	501.777	2	731.393	1	y6	19.68	70	1
TGLQEVEVK	sp|P01024|CO3_HUMAN	5818	2	BPH	heavy	505.784	2	739.408	1	y6	19.63	7071	1
TGLQEVEVK	sp|P01024|CO3_HUMAN	5818	2	BPH	light	501.777	2	731.393	1	y6	19.59	408	1
TGQEIPVNVR	sp|Q96KP4|CNDP2_HUMAN	5818	1	BPH	heavy	561.811	2	594.36	1	y5	20.99	26342	1
TGQEIPVNVR	sp|Q96KP4|CNDP2_HUMAN	5818	1	BPH	light	556.807	2	584.351	1	y5	20.99	5278	1
TGQEIPVNVR	sp|Q96KP4|CNDP2_HUMAN	5818	2	BPH	heavy	561.811	2	594.36	1	y5	20.93	33293	1
TGQEIPVNVR	sp|Q96KP4|CNDP2_HUMAN	5818	2	BPH	light	556.807	2	584.351	1	y5	20.93	7562	1
TLGILGLGR	sp|O43175|SERA_HUMAN	5818	1	BPH	heavy	455.291	2	695.444	1	y7	29.65	3238	1
TLGILGLGR	sp|O43175|SERA_HUMAN	5818	1	BPH	light	450.287	2	685.436	1	y7	29.69	2962	1
TLGILGLGR	sp|O43175|SERA_HUMAN	5818	2	BPH	heavy	455.291	2	695.444	1	y7	29.6	3375	1
TLGILGLGR	sp|O43175|SERA_HUMAN	5818	2	BPH	light	450.287	2	685.436	1	y7	29.57	3055	1
TPAQFDADELR	sp|P04083|ANXA1_HUMAN	5818	1	BPH	heavy	636.808	2	875.413	1	y7	23.67	3403	1
TPAQFDADELR	sp|P04083|ANXA1_HUMAN	5818	1	BPH	light	631.804	2	865.405	1	y7	23.65	617	1
TPAQFDADELR	sp|P04083|ANXA1_HUMAN	5818	2	BPH	heavy	636.808	2	875.413	1	y7	23.55	3648	1
TPAQFDADELR	sp|P04083|ANXA1_HUMAN	5818	2	BPH	light	631.804	2	865.405	1	y7	23.53	441	1
VDLITFDTPFAGR	sp|P43251|BTD_HUMAN	5818	1	BPH	heavy	731.384	2	1021.5	1	y9	35.54	494	1
VDLITFDTPFAGR	sp|P43251|BTD_HUMAN	5818	1	BPH	light	726.38	2	1011.49	1	y9	35.56	55613	1
VDLITFDTPFAGR	sp|P43251|BTD_HUMAN	5818	2	BPH	heavy	731.384	2	1021.5	1	y9	35.42	521	1
VDLITFDTPFAGR	sp|P43251|BTD_HUMAN	5818	2	BPH	light	726.38	2	1011.49	1	y9	35.46	56713	1
VEITYTPSDGTQK	sp|O75874|IDHC_HUMAN	5818	1	BPH	heavy	723.864	2	740.366	1	y7	21.38	3298	1
VEITYTPSDGTQK	sp|O75874|IDHC_HUMAN	5818	1	BPH	light	719.857	2	732.352	1	y7	21.36	269	1
VEITYTPSDGTQK	sp|O75874|IDHC_HUMAN	5818	2	BPH	heavy	723.864	2	740.366	1	y7	21.24	2938	1
VEITYTPSDGTQK	sp|O75874|IDHC_HUMAN	5818	2	BPH	light	719.857	2	732.352	1	y7	21.26	319	1
VLDIIATINK	sp|P07686|HEXB_HUMAN	5818	1	BPH	heavy	554.347	2	895.534	1	y8	30.29	1836	1
VLDIIATINK	sp|P07686|HEXB_HUMAN	5818	1	BPH	light	550.34	2	887.52	1	y8	30.26	23435	1
VLDIIATINK	sp|P07686|HEXB_HUMAN	5818	2	BPH	heavy	554.347	2	895.534	1	y8	30.17	1449	1
VLDIIATINK	sp|P07686|HEXB_HUMAN	5818	2	BPH	light	550.34	2	887.52	1	y8	30.15	21705	1
VLTPELYAELR	sp|P12277|KCRB_HUMAN	5818	1	BPH	heavy	657.371	2	1000.53	1	y8	30.15	1158	1
VLTPELYAELR	sp|P12277|KCRB_HUMAN	5818	1	BPH	light	652.366	2	990.525	1	y8	30.15	16405	1
VLTPELYAELR	sp|P12277|KCRB_HUMAN	5818	2	BPH	heavy	657.371	2	1000.53	1	y8	30.03	985	1
VLTPELYAELR	sp|P12277|KCRB_HUMAN	5818	2	BPH	light	652.366	2	990.525	1	y8	30.03	15648	1
VNPALAELNLR	sp|P13489|RINI_HUMAN	5818	1	BPH	heavy	610.355	2	725.418	1	y6	28.07	1999	1
VNPALAELNLR	sp|P13489|RINI_HUMAN	5818	1	BPH	light	605.351	2	715.41	1	y6	28.07	4062	1
VNPALAELNLR	sp|P13489|RINI_HUMAN	5818	2	BPH	heavy	610.355	2	725.418	1	y6	27.93	1670	1
VNPALAELNLR	sp|P13489|RINI_HUMAN	5818	2	BPH	light	605.351	2	715.41	1	y6	27.95	3443	1
VTLTLPVLNAAR	sp|O95336|6PGL_HUMAN	5818	1	BPH	heavy	639.394	2	750.45	1	y7	32.53	3955	1
VTLTLPVLNAAR	sp|O95336|6PGL_HUMAN	5818	1	BPH	light	634.39	2	740.441	1	y7	32.53	647737	1
VTLTLPVLNAAR	sp|O95336|6PGL_HUMAN	5818	2	BPH	heavy	639.394	2	750.45	1	y7	32.41	3353	1
VTLTLPVLNAAR	sp|O95336|6PGL_HUMAN	5818	2	BPH	light	634.39	2	740.441	1	y7	32.41	553488	1
VTVAGLAGK	sp|Q99497|PARK7_HUMAN	5818	1	BPH	heavy	412.26	2	623.397	1	y7	19.5	8117	1
VTVAGLAGK	sp|Q99497|PARK7_HUMAN	5818	1	BPH	light	408.253	2	615.382	1	y7	19.47	13185	1
VTVAGLAGK	sp|Q99497|PARK7_HUMAN	5818	2	BPH	heavy	412.26	2	623.397	1	y7	19.01	17689	1
VTVAGLAGK	sp|Q99497|PARK7_HUMAN	5818	2	BPH	light	408.253	2	615.382	1	y7	19.37	26657	1
YGLVTYATYPK	sp|P00751|CFAB_HUMAN	5818	1	BPH	heavy	642.342	2	851.439	1	y7	26.3	2287	1
YGLVTYATYPK	sp|P00751|CFAB_HUMAN	5818	1	BPH	light	638.335	2	843.425	1	y7	26.3	19401	1
YGLVTYATYPK	sp|P00751|CFAB_HUMAN	5818	2	BPH	heavy	642.342	2	851.439	1	y7	26.14	2693	1
YGLVTYATYPK	sp|P00751|CFAB_HUMAN	5818	2	BPH	light	638.335	2	843.425	1	y7	26.16	22586	1
YLGEEYVK	sp|P02787|TRFE_HUMAN	5818	1	BPH	heavy	504.76	2	732.365	1	y6	22.65	8692	1
YLGEEYVK	sp|P02787|TRFE_HUMAN	5818	1	BPH	light	500.753	2	724.351	1	y6	22.63	77013	1
YLGEEYVK	sp|P02787|TRFE_HUMAN	5818	2	BPH	heavy	504.76	2	732.365	1	y6	22.51	11974	1
YLGEEYVK	sp|P02787|TRFE_HUMAN	5818	2	BPH	light	500.753	2	724.351	1	y6	22.51	96590	1
YLQEIYNSNNQK	sp|P02679|FIBG_HUMAN	5818	1	BPH	heavy	761.375	2	875.41	1	y7	21.19	2336	1
YLQEIYNSNNQK	sp|P02679|FIBG_HUMAN	5818	1	BPH	light	757.368	2	867.396	1	y7	21.17	3544	1
YLQEIYNSNNQK	sp|P02679|FIBG_HUMAN	5818	2	BPH	heavy	761.375	2	875.41	1	y7	21.04	2926	1
YLQEIYNSNNQK	sp|P02679|FIBG_HUMAN	5818	2	BPH	light	757.368	2	867.396	1	y7	21.04	4413	1
AGALNSNDAFVLK	sp|P06396|GELS_HUMAN	6174	1	BPH	heavy	664.358	2	1015.53	1	y9	26.31	982	1
AGALNSNDAFVLK	sp|P06396|GELS_HUMAN	6174	1	BPH	light	660.351	2	1007.52	1	y9	26.31	8443	1
AGALNSNDAFVLK	sp|P06396|GELS_HUMAN	6174	2	BPH	heavy	664.358	2	1015.53	1	y9	26.19	1034	1
AGALNSNDAFVLK	sp|P06396|GELS_HUMAN	6174	2	BPH	light	660.351	2	1007.52	1	y9	26.19	7449	1
ATDFVVPGPGK	sp|O75874|IDHC_HUMAN	6174	1	BPH	heavy	548.3	2	463.275	1	y5	23.57	5792	1
ATDFVVPGPGK	sp|O75874|IDHC_HUMAN	6174	1	BPH	light	544.293	2	455.261	1	y5	23.57	9299	1
ATDFVVPGPGK	sp|O75874|IDHC_HUMAN	6174	2	BPH	heavy	548.3	2	463.275	1	y5	23.46	5821	1
ATDFVVPGPGK	sp|O75874|IDHC_HUMAN	6174	2	BPH	light	544.293	2	455.261	1	y5	23.47	9734	1
FFPLESWQIGK	sp|P30046|DOPD_HUMAN	6174	1	BPH	heavy	680.363	2	1065.58	1	y9	34.89	11	1
FFPLESWQIGK	sp|P30046|DOPD_HUMAN	6174	1	BPH	light	676.356	2	1057.57	1	y9	34.84	2804	1
FFPLESWQIGK	sp|P30046|DOPD_HUMAN	6174	2	BPH	heavy	680.363	2	1065.58	1	y9	34.74	16	1
FFPLESWQIGK	sp|P30046|DOPD_HUMAN	6174	2	BPH	light	676.356	2	1057.57	1	y9	34.77	2308	1
FSVSPVVR	sp|P13639|EF2_HUMAN	6174	1	BPH	heavy	450.762	2	567.349	1	y5	23.05	8261	1
FSVSPVVR	sp|P13639|EF2_HUMAN	6174	1	BPH	light	445.758	2	557.341	1	y5	23.05	1479	1
FSVSPVVR	sp|P13639|EF2_HUMAN	6174	2	BPH	heavy	450.762	2	567.349	1	y5	22.95	8098	1
FSVSPVVR	sp|P13639|EF2_HUMAN	6174	2	BPH	light	445.758	2	557.341	1	y5	22.93	1601	1
FVFSEVNGDR	sp|P49221|TGM4_HUMAN	6174	1	BPH	heavy	590.287	2	933.43	1	y8	24.85	3526	1
FVFSEVNGDR	sp|P49221|TGM4_HUMAN	6174	1	BPH	light	585.283	2	923.422	1	y8	24.85	349	1
FVFSEVNGDR	sp|P49221|TGM4_HUMAN	6174	2	BPH	heavy	590.287	2	933.43	1	y8	24.75	3609	1
FVFSEVNGDR	sp|P49221|TGM4_HUMAN	6174	2	BPH	light	585.283	2	923.422	1	y8	24.71	480	1
GFTIPEAFR	sp|O00299|CLIC1_HUMAN	6174	1	BPH	heavy	524.279	2	629.328	1	y5	29.9	7245	1
GFTIPEAFR	sp|O00299|CLIC1_HUMAN	6174	1	BPH	light	519.274	2	619.32	1	y5	29.9	15418	1
GFTIPEAFR	sp|O00299|CLIC1_HUMAN	6174	2	BPH	heavy	524.279	2	629.328	1	y5	29.8	7103	1
GFTIPEAFR	sp|O00299|CLIC1_HUMAN	6174	2	BPH	light	519.274	2	619.32	1	y5	29.81	14972	1
GGIVDEGALLR	sp|O43175|SERA_HUMAN	6174	1	BPH	heavy	555.313	2	783.423	1	y7	27.07	3984	1
GGIVDEGALLR	sp|O43175|SERA_HUMAN	6174	1	BPH	light	550.309	2	773.415	1	y7	27.05	536	1
GGIVDEGALLR	sp|O43175|SERA_HUMAN	6174	2	BPH	heavy	555.313	2	783.423	1	y7	26.99	2561	1
GGIVDEGALLR	sp|O43175|SERA_HUMAN	6174	2	BPH	light	550.309	2	773.415	1	y7	26.97	197	1
HSQPWQVLVASR	sp|P07288|KLK3_HUMAN	6174	1	BPH	heavy	709.382	2	1065.61	1	y9	25.37	113	1
HSQPWQVLVASR	sp|P07288|KLK3_HUMAN	6174	1	BPH	light	704.378	2	1055.6	1	y9	25.31	141853	1
HSQPWQVLVASR	sp|P07288|KLK3_HUMAN	6174	2	BPH	heavy	709.382	2	1065.61	1	y9	25.1	226	1
HSQPWQVLVASR	sp|P07288|KLK3_HUMAN	6174	2	BPH	light	704.378	2	1055.6	1	y9	25.2	119350	1
LEFSTGPNPSIAK	sp|P49221|TGM4_HUMAN	6174	1	BPH	heavy	684.866	2	791.45	1	y8	25.07	954	1
LEFSTGPNPSIAK	sp|P49221|TGM4_HUMAN	6174	1	BPH	light	680.859	2	783.436	1	y8	25.05	2782	1
LEFSTGPNPSIAK	sp|P49221|TGM4_HUMAN	6174	2	BPH	heavy	684.866	2	791.45	1	y8	24.97	1075	1
LEFSTGPNPSIAK	sp|P49221|TGM4_HUMAN	6174	2	BPH	light	680.859	2	783.436	1	y8	24.95	2335	1
LPFPIIDDR	sp|P30041|PRDX6_HUMAN	6174	1	BPH	heavy	548.307	2	738.402	1	y6	31.8	2361	1
LPFPIIDDR	sp|P30041|PRDX6_HUMAN	6174	1	BPH	light	543.303	2	728.394	1	y6	31.8	2545	1
LPFPIIDDR	sp|P30041|PRDX6_HUMAN	6174	2	BPH	heavy	548.307	2	738.402	1	y6	31.68	2294	1
LPFPIIDDR	sp|P30041|PRDX6_HUMAN	6174	2	BPH	light	543.303	2	728.394	1	y6	31.7	2568	1
LQSLFDSPDFSK	sp|P36955|PEDF_HUMAN	6174	1	BPH	heavy	696.35	2	1150.55	1	y10	30.28	694	1
LQSLFDSPDFSK	sp|P36955|PEDF_HUMAN	6174	1	BPH	light	692.343	2	1142.54	1	y10	30.29	341	1
LQSLFDSPDFSK	sp|P36955|PEDF_HUMAN	6174	2	BPH	heavy	696.35	2	1150.55	1	y10	30.18	687	1
LQSLFDSPDFSK	sp|P36955|PEDF_HUMAN	6174	2	BPH	light	692.343	2	1142.54	1	y10	30.19	300	1
LSEPAELTDAVK	sp|P07288|KLK3_HUMAN	6174	1	BPH	heavy	640.845	2	951.524	1	y9	25.07	3947	1
LSEPAELTDAVK	sp|P07288|KLK3_HUMAN	6174	1	BPH	light	636.838	2	943.509	1	y9	25.07	109939	1
LSEPAELTDAVK	sp|P07288|KLK3_HUMAN	6174	2	BPH	heavy	640.845	2	951.524	1	y9	24.95	3535	1
LSEPAELTDAVK	sp|P07288|KLK3_HUMAN	6174	2	BPH	light	636.838	2	943.509	1	y9	24.97	103372	1
LSILYPATTGR	sp|P30041|PRDX6_HUMAN	6174	1	BPH	heavy	601.344	2	612.334	1	y6	27.14	5819	1
LSILYPATTGR	sp|P30041|PRDX6_HUMAN	6174	1	BPH	light	596.34	2	602.326	1	y6	27.14	33072	1
LSILYPATTGR	sp|P30041|PRDX6_HUMAN	6174	2	BPH	heavy	601.344	2	612.334	1	y6	27.04	4238	1
LSILYPATTGR	sp|P30041|PRDX6_HUMAN	6174	2	BPH	light	596.34	2	602.326	1	y6	27.04	25264	1
LSYEGEVTK	sp|P36955|PEDF_HUMAN	6174	1	BPH	heavy	517.268	2	833.413	1	y7	18.43	798	1
LSYEGEVTK	sp|P36955|PEDF_HUMAN	6174	1	BPH	light	513.261	2	825.399	1	y7	18.35	28	1
LSYEGEVTK	sp|P36955|PEDF_HUMAN	6174	2	BPH	heavy	517.268	2	833.413	1	y7	18.2	1133	1
LSYEGEVTK	sp|P36955|PEDF_HUMAN	6174	2	BPH	light	513.261	2	825.399	1	y7	18.23	20	1
LTFDEYR	sp|P12429|ANXA3_HUMAN	6174	1	BPH	heavy	477.234	2	739.328	1	y5	23.23	6764	1
LTFDEYR	sp|P12429|ANXA3_HUMAN	6174	1	BPH	light	472.23	2	729.32	1	y5	23.23	1185	1
LTFDEYR	sp|P12429|ANXA3_HUMAN	6174	2	BPH	heavy	477.234	2	739.328	1	y5	23.12	7433	1
LTFDEYR	sp|P12429|ANXA3_HUMAN	6174	2	BPH	light	472.23	2	729.32	1	y5	23.13	936	1
LVSESSDVLPK	sp|P05787|K2C8_HUMAN	6174	1	BPH	heavy	591.329	2	969.498	1	y9	22.27	7517	1
LVSESSDVLPK	sp|P05787|K2C8_HUMAN	6174	1	BPH	light	587.322	2	961.484	1	y9	22.25	458	1
LVSESSDVLPK	sp|P05787|K2C8_HUMAN	6174	2	BPH	heavy	591.329	2	969.498	1	y9	22.13	6854	1
LVSESSDVLPK	sp|P05787|K2C8_HUMAN	6174	2	BPH	light	587.322	2	961.484	1	y9	22.13	314	1
NLLSVAYK	sp|P31947|1433S_HUMAN	6174	1	BPH	heavy	458.273	2	688.412	1	y6	24.51	6352	1
NLLSVAYK	sp|P31947|1433S_HUMAN	6174	1	BPH	light	454.266	2	680.398	1	y6	24.51	36560	1
NLLSVAYK	sp|P31947|1433S_HUMAN	6174	2	BPH	heavy	458.273	2	688.412	1	y6	24.37	6865	1
NLLSVAYK	sp|P31947|1433S_HUMAN	6174	2	BPH	light	454.266	2	680.398	1	y6	24.39	36795	1
NSLFEYQK	sp|P02671|FIBA_HUMAN	6174	1	BPH	heavy	518.763	2	722.36	1	y5	22.27	3713	1
NSLFEYQK	sp|P02671|FIBA_HUMAN	6174	1	BPH	light	514.756	2	714.346	1	y5	22.28	2563	1
NSLFEYQK	sp|P02671|FIBA_HUMAN	6174	2	BPH	heavy	518.763	2	722.36	1	y5	22.17	3752	1
NSLFEYQK	sp|P02671|FIBA_HUMAN	6174	2	BPH	light	514.756	2	714.346	1	y5	22.15	3278	1
SEIDLLDIR	sp|P12429|ANXA3_HUMAN	6174	1	BPH	heavy	542.3	2	754.433	1	y6	31.58	2126	1
SEIDLLDIR	sp|P12429|ANXA3_HUMAN	6174	1	BPH	light	537.295	2	744.425	1	y6	31.58	459	1
SEIDLLDIR	sp|P12429|ANXA3_HUMAN	6174	2	BPH	heavy	542.3	2	754.433	1	y6	31.46	3315	1
SEIDLLDIR	sp|P12429|ANXA3_HUMAN	6174	2	BPH	light	537.295	2	744.425	1	y6	31.51	741	1
SSEDPNEDIVER	sp|P01591|IGJ_HUMAN	6174	1	BPH	heavy	700.314	2	981.488	1	y8	19.12	539	1
SSEDPNEDIVER	sp|P01591|IGJ_HUMAN	6174	1	BPH	light	695.31	2	971.479	1	y8	19.12	1381	1
SSEDPNEDIVER	sp|P01591|IGJ_HUMAN	6174	2	BPH	heavy	700.314	2	981.488	1	y8	19	1180	1
SSEDPNEDIVER	sp|P01591|IGJ_HUMAN	6174	2	BPH	light	695.31	2	971.479	1	y8	19.05	3073	1
TGLQEVEVK	sp|P01024|CO3_HUMAN	6174	1	BPH	heavy	505.784	2	739.408	1	y6	19.79	1631	1
TGLQEVEVK	sp|P01024|CO3_HUMAN	6174	1	BPH	light	501.777	2	731.393	1	y6	20.11	1	1
TGLQEVEVK	sp|P01024|CO3_HUMAN	6174	2	BPH	heavy	505.784	2	739.408	1	y6	19.51	3245	1
TGLQEVEVK	sp|P01024|CO3_HUMAN	6174	2	BPH	light	501.777	2	731.393	1	y6	19.41	38	1
TGQEIPVNVR	sp|Q96KP4|CNDP2_HUMAN	6174	1	BPH	heavy	561.811	2	594.36	1	y5	20.97	15302	1
TGQEIPVNVR	sp|Q96KP4|CNDP2_HUMAN	6174	1	BPH	light	556.807	2	584.351	1	y5	20.99	2088	1
TGQEIPVNVR	sp|Q96KP4|CNDP2_HUMAN	6174	2	BPH	heavy	561.811	2	594.36	1	y5	20.89	16579	1
TGQEIPVNVR	sp|Q96KP4|CNDP2_HUMAN	6174	2	BPH	light	556.807	2	584.351	1	y5	20.89	2448	1
TLGILGLGR	sp|O43175|SERA_HUMAN	6174	1	BPH	heavy	455.291	2	695.444	1	y7	29.62	4633	1
TLGILGLGR	sp|O43175|SERA_HUMAN	6174	1	BPH	light	450.287	2	685.436	1	y7	29.62	7304	1
TLGILGLGR	sp|O43175|SERA_HUMAN	6174	2	BPH	heavy	455.291	2	695.444	1	y7	29.52	6113	1
TLGILGLGR	sp|O43175|SERA_HUMAN	6174	2	BPH	light	450.287	2	685.436	1	y7	29.54	10210	1
TPAQFDADELR	sp|P04083|ANXA1_HUMAN	6174	1	BPH	heavy	636.808	2	875.413	1	y7	23.81	436	1
TPAQFDADELR	sp|P04083|ANXA1_HUMAN	6174	1	BPH	light	631.804	2	865.405	1	y7	23.74	74	1
TPAQFDADELR	sp|P04083|ANXA1_HUMAN	6174	2	BPH	heavy	636.808	2	875.413	1	y7	23.69	497	1
TPAQFDADELR	sp|P04083|ANXA1_HUMAN	6174	2	BPH	light	631.804	2	865.405	1	y7	23.69	183	1
VDLITFDTPFAGR	sp|P43251|BTD_HUMAN	6174	1	BPH	heavy	731.384	2	1021.5	1	y9	35.65	1385	1
VDLITFDTPFAGR	sp|P43251|BTD_HUMAN	6174	1	BPH	light	726.38	2	1011.49	1	y9	35.63	5121	1
VDLITFDTPFAGR	sp|P43251|BTD_HUMAN	6174	2	BPH	heavy	731.384	2	1021.5	1	y9	35.53	1869	1
VDLITFDTPFAGR	sp|P43251|BTD_HUMAN	6174	2	BPH	light	726.38	2	1011.49	1	y9	35.55	6469	1
VEITYTPSDGTQK	sp|O75874|IDHC_HUMAN	6174	1	BPH	heavy	723.864	2	740.366	1	y7	21.49	1214	1
VEITYTPSDGTQK	sp|O75874|IDHC_HUMAN	6174	1	BPH	light	719.857	2	732.352	1	y7	21.49	129	1
VEITYTPSDGTQK	sp|O75874|IDHC_HUMAN	6174	2	BPH	heavy	723.864	2	740.366	1	y7	21.35	1322	1
VEITYTPSDGTQK	sp|O75874|IDHC_HUMAN	6174	2	BPH	light	719.857	2	732.352	1	y7	21.37	166	1
VLDIIATINK	sp|P07686|HEXB_HUMAN	6174	1	BPH	heavy	554.347	2	895.534	1	y8	30.21	659	1
VLDIIATINK	sp|P07686|HEXB_HUMAN	6174	1	BPH	light	550.34	2	887.52	1	y8	30.19	18596	1
VLDIIATINK	sp|P07686|HEXB_HUMAN	6174	2	BPH	heavy	554.347	2	895.534	1	y8	30.11	654	1
VLDIIATINK	sp|P07686|HEXB_HUMAN	6174	2	BPH	light	550.34	2	887.52	1	y8	30.11	15810	1
VLTPELYAELR	sp|P12277|KCRB_HUMAN	6174	1	BPH	heavy	657.371	2	1000.53	1	y8	30.14	2762	1
VLTPELYAELR	sp|P12277|KCRB_HUMAN	6174	1	BPH	light	652.366	2	990.525	1	y8	30.14	26660	1
VLTPELYAELR	sp|P12277|KCRB_HUMAN	6174	2	BPH	heavy	657.371	2	1000.53	1	y8	30.05	3040	1
VLTPELYAELR	sp|P12277|KCRB_HUMAN	6174	2	BPH	light	652.366	2	990.525	1	y8	30.07	26743	1
VNPALAELNLR	sp|P13489|RINI_HUMAN	6174	1	BPH	heavy	610.355	2	725.418	1	y6	28	1829	1
VNPALAELNLR	sp|P13489|RINI_HUMAN	6174	1	BPH	light	605.351	2	715.41	1	y6	28.02	3102	1
VNPALAELNLR	sp|P13489|RINI_HUMAN	6174	2	BPH	heavy	610.355	2	725.418	1	y6	27.87	1442	1
VNPALAELNLR	sp|P13489|RINI_HUMAN	6174	2	BPH	light	605.351	2	715.41	1	y6	27.89	2148	1
VTLTLPVLNAAR	sp|O95336|6PGL_HUMAN	6174	1	BPH	heavy	639.394	2	750.45	1	y7	32.38	6196	1
VTLTLPVLNAAR	sp|O95336|6PGL_HUMAN	6174	1	BPH	light	634.39	2	740.441	1	y7	32.4	51466	1
VTLTLPVLNAAR	sp|O95336|6PGL_HUMAN	6174	2	BPH	heavy	639.394	2	750.45	1	y7	32.28	10833	1
VTLTLPVLNAAR	sp|O95336|6PGL_HUMAN	6174	2	BPH	light	634.39	2	740.441	1	y7	32.28	76766	1
VTVAGLAGK	sp|Q99497|PARK7_HUMAN	6174	1	BPH	heavy	412.26	2	623.397	1	y7	19.41	6503	1
VTVAGLAGK	sp|Q99497|PARK7_HUMAN	6174	1	BPH	light	408.253	2	615.382	1	y7	19.46	10120	1
VTVAGLAGK	sp|Q99497|PARK7_HUMAN	6174	2	BPH	heavy	412.26	2	623.397	1	y7	18.97	4769	1
VTVAGLAGK	sp|Q99497|PARK7_HUMAN	6174	2	BPH	light	408.253	2	615.382	1	y7	19.21	8222	1
YGLVTYATYPK	sp|P00751|CFAB_HUMAN	6174	1	BPH	heavy	642.342	2	851.439	1	y7	26.3	1418	1
YGLVTYATYPK	sp|P00751|CFAB_HUMAN	6174	1	BPH	light	638.335	2	843.425	1	y7	26.32	19168	1
YGLVTYATYPK	sp|P00751|CFAB_HUMAN	6174	2	BPH	heavy	642.342	2	851.439	1	y7	26.25	1376	1
YGLVTYATYPK	sp|P00751|CFAB_HUMAN	6174	2	BPH	light	638.335	2	843.425	1	y7	26.2	15980	1
YLGEEYVK	sp|P02787|TRFE_HUMAN	6174	1	BPH	heavy	504.76	2	732.365	1	y6	22.83	6845	1
YLGEEYVK	sp|P02787|TRFE_HUMAN	6174	1	BPH	light	500.753	2	724.351	1	y6	22.83	13564	1
YLGEEYVK	sp|P02787|TRFE_HUMAN	6174	2	BPH	heavy	504.76	2	732.365	1	y6	22.69	5954	1
YLGEEYVK	sp|P02787|TRFE_HUMAN	6174	2	BPH	light	500.753	2	724.351	1	y6	22.69	14680	1
YLQEIYNSNNQK	sp|P02679|FIBG_HUMAN	6174	1	BPH	heavy	761.375	2	875.41	1	y7	21.3	465	1
YLQEIYNSNNQK	sp|P02679|FIBG_HUMAN	6174	1	BPH	light	757.368	2	867.396	1	y7	21.35	551	1
YLQEIYNSNNQK	sp|P02679|FIBG_HUMAN	6174	2	BPH	heavy	761.375	2	875.41	1	y7	21.2	558	1
YLQEIYNSNNQK	sp|P02679|FIBG_HUMAN	6174	2	BPH	light	757.368	2	867.396	1	y7	21.2	614	1
AGALNSNDAFVLK	sp|P06396|GELS_HUMAN	6194	1	BPH	heavy	664.358	2	1015.53	1	y9	26.24	183	1
AGALNSNDAFVLK	sp|P06396|GELS_HUMAN	6194	1	BPH	light	660.351	2	1007.52	1	y9	26.26	3834	1
AGALNSNDAFVLK	sp|P06396|GELS_HUMAN	6194	2	BPH	heavy	664.358	2	1015.53	1	y9	26.13	174	1
AGALNSNDAFVLK	sp|P06396|GELS_HUMAN	6194	2	BPH	light	660.351	2	1007.52	1	y9	26.12	3285	1
ATDFVVPGPGK	sp|O75874|IDHC_HUMAN	6194	1	BPH	heavy	548.3	2	463.275	1	y5	23.34	1633	1
ATDFVVPGPGK	sp|O75874|IDHC_HUMAN	6194	1	BPH	light	544.293	2	455.261	1	y5	23.32	177	1
ATDFVVPGPGK	sp|O75874|IDHC_HUMAN	6194	2	BPH	heavy	548.3	2	463.275	1	y5	23.22	1929	1
ATDFVVPGPGK	sp|O75874|IDHC_HUMAN	6194	2	BPH	light	544.293	2	455.261	1	y5	23.22	160	1
FFPLESWQIGK	sp|P30046|DOPD_HUMAN	6194	1	BPH	heavy	680.363	2	1065.58	1	y9	34.69	167	1
FFPLESWQIGK	sp|P30046|DOPD_HUMAN	6194	1	BPH	light	676.356	2	1057.57	1	y9	34.71	661	1
FFPLESWQIGK	sp|P30046|DOPD_HUMAN	6194	2	BPH	heavy	680.363	2	1065.58	1	y9	34.62	51	1
FFPLESWQIGK	sp|P30046|DOPD_HUMAN	6194	2	BPH	light	676.356	2	1057.57	1	y9	34.64	318	1
FSVSPVVR	sp|P13639|EF2_HUMAN	6194	1	BPH	heavy	450.762	2	567.349	1	y5	23	3261	1
FSVSPVVR	sp|P13639|EF2_HUMAN	6194	1	BPH	light	445.758	2	557.341	1	y5	23	188	1
FSVSPVVR	sp|P13639|EF2_HUMAN	6194	2	BPH	heavy	450.762	2	567.349	1	y5	22.89	4079	1
FSVSPVVR	sp|P13639|EF2_HUMAN	6194	2	BPH	light	445.758	2	557.341	1	y5	22.89	222	1
FVFSEVNGDR	sp|P49221|TGM4_HUMAN	6194	1	BPH	heavy	590.287	2	933.43	1	y8	24.8	2130	1
FVFSEVNGDR	sp|P49221|TGM4_HUMAN	6194	1	BPH	light	585.283	2	923.422	1	y8	24.83	1	1
FVFSEVNGDR	sp|P49221|TGM4_HUMAN	6194	2	BPH	heavy	590.287	2	933.43	1	y8	24.69	2404	1
FVFSEVNGDR	sp|P49221|TGM4_HUMAN	6194	2	BPH	light	585.283	2	923.422	1	y8	24.67	18	1
GFTIPEAFR	sp|O00299|CLIC1_HUMAN	6194	1	BPH	heavy	524.279	2	629.328	1	y5	29.88	4557	1
GFTIPEAFR	sp|O00299|CLIC1_HUMAN	6194	1	BPH	light	519.274	2	619.32	1	y5	29.9	1746	1
GFTIPEAFR	sp|O00299|CLIC1_HUMAN	6194	2	BPH	heavy	524.279	2	629.328	1	y5	29.8	5758	1
GFTIPEAFR	sp|O00299|CLIC1_HUMAN	6194	2	BPH	light	519.274	2	619.32	1	y5	29.8	1855	1
GGIVDEGALLR	sp|O43175|SERA_HUMAN	6194	1	BPH	heavy	555.313	2	783.423	1	y7	27.04	1591	1
GGIVDEGALLR	sp|O43175|SERA_HUMAN	6194	1	BPH	light	550.309	2	773.415	1	y7	27	1	1
GGIVDEGALLR	sp|O43175|SERA_HUMAN	6194	2	BPH	heavy	555.313	2	783.423	1	y7	26.92	1119	1
GGIVDEGALLR	sp|O43175|SERA_HUMAN	6194	2	BPH	light	550.309	2	773.415	1	y7	26.76	0	1
HSQPWQVLVASR	sp|P07288|KLK3_HUMAN	6194	1	BPH	heavy	709.382	2	1065.61	1	y9	25.46	18	1
HSQPWQVLVASR	sp|P07288|KLK3_HUMAN	6194	1	BPH	light	704.378	2	1055.6	1	y9	25.39	3735	1
HSQPWQVLVASR	sp|P07288|KLK3_HUMAN	6194	2	BPH	heavy	709.382	2	1065.61	1	y9	25.42	1	1
HSQPWQVLVASR	sp|P07288|KLK3_HUMAN	6194	2	BPH	light	704.378	2	1055.6	1	y9	25.32	1660	1
LEFSTGPNPSIAK	sp|P49221|TGM4_HUMAN	6194	1	BPH	heavy	684.866	2	791.45	1	y8	25	405	1
LEFSTGPNPSIAK	sp|P49221|TGM4_HUMAN	6194	1	BPH	light	680.859	2	783.436	1	y8	24.9	0	1
LEFSTGPNPSIAK	sp|P49221|TGM4_HUMAN	6194	2	BPH	heavy	684.866	2	791.45	1	y8	24.91	311	1
LEFSTGPNPSIAK	sp|P49221|TGM4_HUMAN	6194	2	BPH	light	680.859	2	783.436	1	y8	25.11	1	1
LPFPIIDDR	sp|P30041|PRDX6_HUMAN	6194	1	BPH	heavy	548.307	2	738.402	1	y6	31.68	1025	1
LPFPIIDDR	sp|P30041|PRDX6_HUMAN	6194	1	BPH	light	543.303	2	728.394	1	y6	31.67	259	1
LPFPIIDDR	sp|P30041|PRDX6_HUMAN	6194	2	BPH	heavy	548.307	2	738.402	1	y6	31.61	1170	1
LPFPIIDDR	sp|P30041|PRDX6_HUMAN	6194	2	BPH	light	543.303	2	728.394	1	y6	31.56	577	1
LQSLFDSPDFSK	sp|P36955|PEDF_HUMAN	6194	1	BPH	heavy	696.35	2	1150.55	1	y10	30.19	148	1
LQSLFDSPDFSK	sp|P36955|PEDF_HUMAN	6194	1	BPH	light	692.343	2	1142.54	1	y10	30.19	1502	1
LQSLFDSPDFSK	sp|P36955|PEDF_HUMAN	6194	2	BPH	heavy	696.35	2	1150.55	1	y10	30.07	534	1
LQSLFDSPDFSK	sp|P36955|PEDF_HUMAN	6194	2	BPH	light	692.343	2	1142.54	1	y10	30.09	1466	1
LSEPAELTDAVK	sp|P07288|KLK3_HUMAN	6194	1	BPH	heavy	640.845	2	951.524	1	y9	25.09	1092	1
LSEPAELTDAVK	sp|P07288|KLK3_HUMAN	6194	1	BPH	light	636.838	2	943.509	1	y9	25.07	3225	1
LSEPAELTDAVK	sp|P07288|KLK3_HUMAN	6194	2	BPH	heavy	640.845	2	951.524	1	y9	24.98	1159	1
LSEPAELTDAVK	sp|P07288|KLK3_HUMAN	6194	2	BPH	light	636.838	2	943.509	1	y9	24.98	3811	1
LSILYPATTGR	sp|P30041|PRDX6_HUMAN	6194	1	BPH	heavy	601.344	2	612.334	1	y6	27.09	2238	1
LSILYPATTGR	sp|P30041|PRDX6_HUMAN	6194	1	BPH	light	596.34	2	602.326	1	y6	27.04	1022	1
LSILYPATTGR	sp|P30041|PRDX6_HUMAN	6194	2	BPH	heavy	601.344	2	612.334	1	y6	26.95	1487	1
LSILYPATTGR	sp|P30041|PRDX6_HUMAN	6194	2	BPH	light	596.34	2	602.326	1	y6	26.98	527	1
LSYEGEVTK	sp|P36955|PEDF_HUMAN	6194	1	BPH	heavy	517.268	2	833.413	1	y7	18.33	582	1
LSYEGEVTK	sp|P36955|PEDF_HUMAN	6194	1	BPH	light	513.261	2	825.399	1	y7	18.33	2	1
LSYEGEVTK	sp|P36955|PEDF_HUMAN	6194	2	BPH	heavy	517.268	2	833.413	1	y7	18.03	1903	1
LSYEGEVTK	sp|P36955|PEDF_HUMAN	6194	2	BPH	light	513.261	2	825.399	1	y7	18.14	34	1
LTFDEYR	sp|P12429|ANXA3_HUMAN	6194	1	BPH	heavy	477.234	2	739.328	1	y5	23.18	4044	1
LTFDEYR	sp|P12429|ANXA3_HUMAN	6194	1	BPH	light	472.23	2	729.32	1	y5	23.18	11	1
LTFDEYR	sp|P12429|ANXA3_HUMAN	6194	2	BPH	heavy	477.234	2	739.328	1	y5	23.11	3638	1
LTFDEYR	sp|P12429|ANXA3_HUMAN	6194	2	BPH	light	472.23	2	729.32	1	y5	23.04	63	1
LVSESSDVLPK	sp|P05787|K2C8_HUMAN	6194	1	BPH	heavy	591.329	2	969.498	1	y9	22.18	1688	1
LVSESSDVLPK	sp|P05787|K2C8_HUMAN	6194	1	BPH	light	587.322	2	961.484	1	y9	22.18	72	1
LVSESSDVLPK	sp|P05787|K2C8_HUMAN	6194	2	BPH	heavy	591.329	2	969.498	1	y9	22.06	3865	1
LVSESSDVLPK	sp|P05787|K2C8_HUMAN	6194	2	BPH	light	587.322	2	961.484	1	y9	22.11	89	1
NLLSVAYK	sp|P31947|1433S_HUMAN	6194	1	BPH	heavy	458.273	2	688.412	1	y6	24.44	3288	1
NLLSVAYK	sp|P31947|1433S_HUMAN	6194	1	BPH	light	454.266	2	680.398	1	y6	24.44	1949	1
NLLSVAYK	sp|P31947|1433S_HUMAN	6194	2	BPH	heavy	458.273	2	688.412	1	y6	24.31	4297	1
NLLSVAYK	sp|P31947|1433S_HUMAN	6194	2	BPH	light	454.266	2	680.398	1	y6	24.35	2540	1
NSLFEYQK	sp|P02671|FIBA_HUMAN	6194	1	BPH	heavy	518.763	2	722.36	1	y5	22.33	1450	1
NSLFEYQK	sp|P02671|FIBA_HUMAN	6194	1	BPH	light	514.756	2	714.346	1	y5	22.35	1366	1
NSLFEYQK	sp|P02671|FIBA_HUMAN	6194	2	BPH	heavy	518.763	2	722.36	1	y5	22.23	2685	1
NSLFEYQK	sp|P02671|FIBA_HUMAN	6194	2	BPH	light	514.756	2	714.346	1	y5	22.21	2449	1
SEIDLLDIR	sp|P12429|ANXA3_HUMAN	6194	1	BPH	heavy	542.3	2	754.433	1	y6	31.48	988	1
SEIDLLDIR	sp|P12429|ANXA3_HUMAN	6194	1	BPH	light	537.295	2	744.425	1	y6	31.43	0	1
SEIDLLDIR	sp|P12429|ANXA3_HUMAN	6194	2	BPH	heavy	542.3	2	754.433	1	y6	31.41	1143	1
SEIDLLDIR	sp|P12429|ANXA3_HUMAN	6194	2	BPH	light	537.295	2	744.425	1	y6	31.43	1	1
SSEDPNEDIVER	sp|P01591|IGJ_HUMAN	6194	1	BPH	heavy	700.314	2	981.488	1	y8	19.09	230	1
SSEDPNEDIVER	sp|P01591|IGJ_HUMAN	6194	1	BPH	light	695.31	2	971.479	1	y8	19.09	164	1
SSEDPNEDIVER	sp|P01591|IGJ_HUMAN	6194	2	BPH	heavy	700.314	2	981.488	1	y8	19.03	121	1
SSEDPNEDIVER	sp|P01591|IGJ_HUMAN	6194	2	BPH	light	695.31	2	971.479	1	y8	19.07	195	1
TGLQEVEVK	sp|P01024|CO3_HUMAN	6194	1	BPH	heavy	505.784	2	739.408	1	y6	19.67	908	1
TGLQEVEVK	sp|P01024|CO3_HUMAN	6194	1	BPH	light	501.777	2	731.393	1	y6	19.8	0	1
TGLQEVEVK	sp|P01024|CO3_HUMAN	6194	2	BPH	heavy	505.784	2	739.408	1	y6	19.55	888	1
TGLQEVEVK	sp|P01024|CO3_HUMAN	6194	2	BPH	light	501.777	2	731.393	1	y6	19.55	2	1
TGQEIPVNVR	sp|Q96KP4|CNDP2_HUMAN	6194	1	BPH	heavy	561.811	2	594.36	1	y5	20.97	3902	1
TGQEIPVNVR	sp|Q96KP4|CNDP2_HUMAN	6194	1	BPH	light	556.807	2	584.351	1	y5	21.03	15	1
TGQEIPVNVR	sp|Q96KP4|CNDP2_HUMAN	6194	2	BPH	heavy	561.811	2	594.36	1	y5	20.84	7291	1
TGQEIPVNVR	sp|Q96KP4|CNDP2_HUMAN	6194	2	BPH	light	556.807	2	584.351	1	y5	20.86	156	1
TLGILGLGR	sp|O43175|SERA_HUMAN	6194	1	BPH	heavy	455.291	2	695.444	1	y7	29.61	3435	1
TLGILGLGR	sp|O43175|SERA_HUMAN	6194	1	BPH	light	450.287	2	685.436	1	y7	29.62	921	1
TLGILGLGR	sp|O43175|SERA_HUMAN	6194	2	BPH	heavy	455.291	2	695.444	1	y7	29.52	5041	1
TLGILGLGR	sp|O43175|SERA_HUMAN	6194	2	BPH	light	450.287	2	685.436	1	y7	29.54	1115	1
TPAQFDADELR	sp|P04083|ANXA1_HUMAN	6194	1	BPH	heavy	636.808	2	875.413	1	y7	23.73	39	1
TPAQFDADELR	sp|P04083|ANXA1_HUMAN	6194	1	BPH	light	631.804	2	865.405	1	y7	23.79	0	1
TPAQFDADELR	sp|P04083|ANXA1_HUMAN	6194	2	BPH	heavy	636.808	2	875.413	1	y7	23.68	119	1
TPAQFDADELR	sp|P04083|ANXA1_HUMAN	6194	2	BPH	light	631.804	2	865.405	1	y7	23.51	0	1
VDLITFDTPFAGR	sp|P43251|BTD_HUMAN	6194	1	BPH	heavy	731.384	2	1021.5	1	y9	35.36	772	1
VDLITFDTPFAGR	sp|P43251|BTD_HUMAN	6194	1	BPH	light	726.38	2	1011.49	1	y9	35.41	2380	1
VDLITFDTPFAGR	sp|P43251|BTD_HUMAN	6194	2	BPH	heavy	731.384	2	1021.5	1	y9	35.36	64	1
VDLITFDTPFAGR	sp|P43251|BTD_HUMAN	6194	2	BPH	light	726.38	2	1011.49	1	y9	35.32	1071	1
VEITYTPSDGTQK	sp|O75874|IDHC_HUMAN	6194	1	BPH	heavy	723.864	2	740.366	1	y7	21.38	203	1
VEITYTPSDGTQK	sp|O75874|IDHC_HUMAN	6194	1	BPH	light	719.857	2	732.352	1	y7	21.35	2	1
VEITYTPSDGTQK	sp|O75874|IDHC_HUMAN	6194	2	BPH	heavy	723.864	2	740.366	1	y7	21.26	628	1
VEITYTPSDGTQK	sp|O75874|IDHC_HUMAN	6194	2	BPH	light	719.857	2	732.352	1	y7	21.4	2	1
VLDIIATINK	sp|P07686|HEXB_HUMAN	6194	1	BPH	heavy	554.347	2	895.534	1	y8	30.14	332	1
VLDIIATINK	sp|P07686|HEXB_HUMAN	6194	1	BPH	light	550.34	2	887.52	1	y8	30.14	2080	1
VLDIIATINK	sp|P07686|HEXB_HUMAN	6194	2	BPH	heavy	554.347	2	895.534	1	y8	30.07	287	1
VLDIIATINK	sp|P07686|HEXB_HUMAN	6194	2	BPH	light	550.34	2	887.52	1	y8	30.04	3300	1
VLTPELYAELR	sp|P12277|KCRB_HUMAN	6194	1	BPH	heavy	657.371	2	1000.53	1	y8	30.09	941	1
VLTPELYAELR	sp|P12277|KCRB_HUMAN	6194	1	BPH	light	652.366	2	990.525	1	y8	30.09	467	1
VLTPELYAELR	sp|P12277|KCRB_HUMAN	6194	2	BPH	heavy	657.371	2	1000.53	1	y8	29.95	1813	1
VLTPELYAELR	sp|P12277|KCRB_HUMAN	6194	2	BPH	light	652.366	2	990.525	1	y8	30	612	1
VNPALAELNLR	sp|P13489|RINI_HUMAN	6194	1	BPH	heavy	610.355	2	725.418	1	y6	28.01	532	1
VNPALAELNLR	sp|P13489|RINI_HUMAN	6194	1	BPH	light	605.351	2	715.41	1	y6	28.04	187	1
VNPALAELNLR	sp|P13489|RINI_HUMAN	6194	2	BPH	heavy	610.355	2	725.418	1	y6	27.94	882	1
VNPALAELNLR	sp|P13489|RINI_HUMAN	6194	2	BPH	light	605.351	2	715.41	1	y6	27.92	334	1
VTLTLPVLNAAR	sp|O95336|6PGL_HUMAN	6194	1	BPH	heavy	639.394	2	750.45	1	y7	32.19	1766	1
VTLTLPVLNAAR	sp|O95336|6PGL_HUMAN	6194	1	BPH	light	634.39	2	740.441	1	y7	32.21	65464	1
VTLTLPVLNAAR	sp|O95336|6PGL_HUMAN	6194	2	BPH	heavy	639.394	2	750.45	1	y7	32.14	2324	1
VTLTLPVLNAAR	sp|O95336|6PGL_HUMAN	6194	2	BPH	light	634.39	2	740.441	1	y7	32.14	78203	1
VTVAGLAGK	sp|Q99497|PARK7_HUMAN	6194	1	BPH	heavy	412.26	2	623.397	1	y7	19.43	1658	1
VTVAGLAGK	sp|Q99497|PARK7_HUMAN	6194	1	BPH	light	408.253	2	615.382	1	y7	19.43	2838	1
VTVAGLAGK	sp|Q99497|PARK7_HUMAN	6194	2	BPH	heavy	412.26	2	623.397	1	y7	19.22	6643	1
VTVAGLAGK	sp|Q99497|PARK7_HUMAN	6194	2	BPH	light	408.253	2	615.382	1	y7	19.17	9956	1
YGLVTYATYPK	sp|P00751|CFAB_HUMAN	6194	1	BPH	heavy	642.342	2	851.439	1	y7	26.29	669	1
YGLVTYATYPK	sp|P00751|CFAB_HUMAN	6194	1	BPH	light	638.335	2	843.425	1	y7	26.26	910	1
YGLVTYATYPK	sp|P00751|CFAB_HUMAN	6194	2	BPH	heavy	642.342	2	851.439	1	y7	26.13	362	1
YGLVTYATYPK	sp|P00751|CFAB_HUMAN	6194	2	BPH	light	638.335	2	843.425	1	y7	26.18	750	1
YLGEEYVK	sp|P02787|TRFE_HUMAN	6194	1	BPH	heavy	504.76	2	732.365	1	y6	23	4556	1
YLGEEYVK	sp|P02787|TRFE_HUMAN	6194	1	BPH	light	500.753	2	724.351	1	y6	22.84	30286	1
YLGEEYVK	sp|P02787|TRFE_HUMAN	6194	2	BPH	heavy	504.76	2	732.365	1	y6	22.77	3801	1
YLGEEYVK	sp|P02787|TRFE_HUMAN	6194	2	BPH	light	500.753	2	724.351	1	y6	22.75	32165	1
YLQEIYNSNNQK	sp|P02679|FIBG_HUMAN	6194	1	BPH	heavy	761.375	2	875.41	1	y7	21.26	71	1
YLQEIYNSNNQK	sp|P02679|FIBG_HUMAN	6194	1	BPH	light	757.368	2	867.396	1	y7	21.28	87	1
YLQEIYNSNNQK	sp|P02679|FIBG_HUMAN	6194	2	BPH	heavy	761.375	2	875.41	1	y7	21.11	264	1
YLQEIYNSNNQK	sp|P02679|FIBG_HUMAN	6194	2	BPH	light	757.368	2	867.396	1	y7	21.13	342	1
AGALNSNDAFVLK	sp|P06396|GELS_HUMAN	6230	1	BPH	heavy	664.358	2	1015.53	1	y9	26.29	679	1
AGALNSNDAFVLK	sp|P06396|GELS_HUMAN	6230	1	BPH	light	660.351	2	1007.52	1	y9	26.29	2864	1
AGALNSNDAFVLK	sp|P06396|GELS_HUMAN	6230	2	BPH	heavy	664.358	2	1015.53	1	y9	26.17	615	1
AGALNSNDAFVLK	sp|P06396|GELS_HUMAN	6230	2	BPH	light	660.351	2	1007.52	1	y9	26.21	2921	1
ATDFVVPGPGK	sp|O75874|IDHC_HUMAN	6230	1	BPH	heavy	548.3	2	463.275	1	y5	23.51	2445	1
ATDFVVPGPGK	sp|O75874|IDHC_HUMAN	6230	1	BPH	light	544.293	2	455.261	1	y5	23.49	1000	1
ATDFVVPGPGK	sp|O75874|IDHC_HUMAN	6230	2	BPH	heavy	548.3	2	463.275	1	y5	23.37	3111	1
ATDFVVPGPGK	sp|O75874|IDHC_HUMAN	6230	2	BPH	light	544.293	2	455.261	1	y5	23.37	1424	1
FFPLESWQIGK	sp|P30046|DOPD_HUMAN	6230	1	BPH	heavy	680.363	2	1065.58	1	y9	34.82	392	1
FFPLESWQIGK	sp|P30046|DOPD_HUMAN	6230	1	BPH	light	676.356	2	1057.57	1	y9	34.82	403	1
FFPLESWQIGK	sp|P30046|DOPD_HUMAN	6230	2	BPH	heavy	680.363	2	1065.58	1	y9	34.71	189	1
FFPLESWQIGK	sp|P30046|DOPD_HUMAN	6230	2	BPH	light	676.356	2	1057.57	1	y9	34.79	299	1
FSVSPVVR	sp|P13639|EF2_HUMAN	6230	1	BPH	heavy	450.762	2	567.349	1	y5	23.08	5111	1
FSVSPVVR	sp|P13639|EF2_HUMAN	6230	1	BPH	light	445.758	2	557.341	1	y5	23.08	661	1
FSVSPVVR	sp|P13639|EF2_HUMAN	6230	2	BPH	heavy	450.762	2	567.349	1	y5	22.94	5202	1
FSVSPVVR	sp|P13639|EF2_HUMAN	6230	2	BPH	light	445.758	2	557.341	1	y5	22.96	655	1
FVFSEVNGDR	sp|P49221|TGM4_HUMAN	6230	1	BPH	heavy	590.287	2	933.43	1	y8	24.81	2525	1
FVFSEVNGDR	sp|P49221|TGM4_HUMAN	6230	1	BPH	light	585.283	2	923.422	1	y8	24.71	6	1
FVFSEVNGDR	sp|P49221|TGM4_HUMAN	6230	2	BPH	heavy	590.287	2	933.43	1	y8	24.73	4246	1
FVFSEVNGDR	sp|P49221|TGM4_HUMAN	6230	2	BPH	light	585.283	2	923.422	1	y8	24.75	19	1
GFTIPEAFR	sp|O00299|CLIC1_HUMAN	6230	1	BPH	heavy	524.279	2	629.328	1	y5	29.92	7309	1
GFTIPEAFR	sp|O00299|CLIC1_HUMAN	6230	1	BPH	light	519.274	2	619.32	1	y5	29.92	5122	1
GFTIPEAFR	sp|O00299|CLIC1_HUMAN	6230	2	BPH	heavy	524.279	2	629.328	1	y5	29.82	7266	1
GFTIPEAFR	sp|O00299|CLIC1_HUMAN	6230	2	BPH	light	519.274	2	619.32	1	y5	29.82	5187	1
GGIVDEGALLR	sp|O43175|SERA_HUMAN	6230	1	BPH	heavy	555.313	2	783.423	1	y7	27.07	3268	1
GGIVDEGALLR	sp|O43175|SERA_HUMAN	6230	1	BPH	light	550.309	2	773.415	1	y7	27.14	38	1
GGIVDEGALLR	sp|O43175|SERA_HUMAN	6230	2	BPH	heavy	555.313	2	783.423	1	y7	26.94	3087	1
GGIVDEGALLR	sp|O43175|SERA_HUMAN	6230	2	BPH	light	550.309	2	773.415	1	y7	27.04	98	1
HSQPWQVLVASR	sp|P07288|KLK3_HUMAN	6230	1	BPH	heavy	709.382	2	1065.61	1	y9	25.41	11	1
HSQPWQVLVASR	sp|P07288|KLK3_HUMAN	6230	1	BPH	light	704.378	2	1055.6	1	y9	25.43	134	1
HSQPWQVLVASR	sp|P07288|KLK3_HUMAN	6230	2	BPH	heavy	709.382	2	1065.61	1	y9	25.36	56	1
HSQPWQVLVASR	sp|P07288|KLK3_HUMAN	6230	2	BPH	light	704.378	2	1055.6	1	y9	25.37	333	1
LEFSTGPNPSIAK	sp|P49221|TGM4_HUMAN	6230	1	BPH	heavy	684.866	2	791.45	1	y8	24.98	542	1
LEFSTGPNPSIAK	sp|P49221|TGM4_HUMAN	6230	1	BPH	light	680.859	2	783.436	1	y8	24.86	1	1
LEFSTGPNPSIAK	sp|P49221|TGM4_HUMAN	6230	2	BPH	heavy	684.866	2	791.45	1	y8	24.86	710	1
LEFSTGPNPSIAK	sp|P49221|TGM4_HUMAN	6230	2	BPH	light	680.859	2	783.436	1	y8	24.95	14	1
LPFPIIDDR	sp|P30041|PRDX6_HUMAN	6230	1	BPH	heavy	548.307	2	738.402	1	y6	31.68	1879	1
LPFPIIDDR	sp|P30041|PRDX6_HUMAN	6230	1	BPH	light	543.303	2	728.394	1	y6	31.66	1272	1
LPFPIIDDR	sp|P30041|PRDX6_HUMAN	6230	2	BPH	heavy	548.307	2	738.402	1	y6	31.6	1807	1
LPFPIIDDR	sp|P30041|PRDX6_HUMAN	6230	2	BPH	light	543.303	2	728.394	1	y6	31.6	1308	1
LQSLFDSPDFSK	sp|P36955|PEDF_HUMAN	6230	1	BPH	heavy	696.35	2	1150.55	1	y10	30.18	403	1
LQSLFDSPDFSK	sp|P36955|PEDF_HUMAN	6230	1	BPH	light	692.343	2	1142.54	1	y10	30.19	374	1
LQSLFDSPDFSK	sp|P36955|PEDF_HUMAN	6230	2	BPH	heavy	696.35	2	1150.55	1	y10	30.11	710	1
LQSLFDSPDFSK	sp|P36955|PEDF_HUMAN	6230	2	BPH	light	692.343	2	1142.54	1	y10	30.09	331	1
LSEPAELTDAVK	sp|P07288|KLK3_HUMAN	6230	1	BPH	heavy	640.845	2	951.524	1	y9	25.03	1567	1
LSEPAELTDAVK	sp|P07288|KLK3_HUMAN	6230	1	BPH	light	636.838	2	943.509	1	y9	25.02	3737	1
LSEPAELTDAVK	sp|P07288|KLK3_HUMAN	6230	2	BPH	heavy	640.845	2	951.524	1	y9	24.91	2362	1
LSEPAELTDAVK	sp|P07288|KLK3_HUMAN	6230	2	BPH	light	636.838	2	943.509	1	y9	24.93	4163	1
LSILYPATTGR	sp|P30041|PRDX6_HUMAN	6230	1	BPH	heavy	601.344	2	612.334	1	y6	27.12	4052	1
LSILYPATTGR	sp|P30041|PRDX6_HUMAN	6230	1	BPH	light	596.34	2	602.326	1	y6	27.14	4446	1
LSILYPATTGR	sp|P30041|PRDX6_HUMAN	6230	2	BPH	heavy	601.344	2	612.334	1	y6	27.01	4002	1
LSILYPATTGR	sp|P30041|PRDX6_HUMAN	6230	2	BPH	light	596.34	2	602.326	1	y6	27.01	3846	1
LSYEGEVTK	sp|P36955|PEDF_HUMAN	6230	1	BPH	heavy	517.268	2	833.413	1	y7	18.35	1336	1
LSYEGEVTK	sp|P36955|PEDF_HUMAN	6230	1	BPH	light	513.261	2	825.399	1	y7	18.43	19	1
LSYEGEVTK	sp|P36955|PEDF_HUMAN	6230	2	BPH	heavy	517.268	2	833.413	1	y7	18.23	2179	1
LSYEGEVTK	sp|P36955|PEDF_HUMAN	6230	2	BPH	light	513.261	2	825.399	1	y7	18.28	19	1
LTFDEYR	sp|P12429|ANXA3_HUMAN	6230	1	BPH	heavy	477.234	2	739.328	1	y5	23.27	5590	1
LTFDEYR	sp|P12429|ANXA3_HUMAN	6230	1	BPH	light	472.23	2	729.32	1	y5	23.3	179	1
LTFDEYR	sp|P12429|ANXA3_HUMAN	6230	2	BPH	heavy	477.234	2	739.328	1	y5	23.15	5385	1
LTFDEYR	sp|P12429|ANXA3_HUMAN	6230	2	BPH	light	472.23	2	729.32	1	y5	23.17	139	1
LVSESSDVLPK	sp|P05787|K2C8_HUMAN	6230	1	BPH	heavy	591.329	2	969.498	1	y9	22.16	4134	1
LVSESSDVLPK	sp|P05787|K2C8_HUMAN	6230	1	BPH	light	587.322	2	961.484	1	y9	22.2	251	1
LVSESSDVLPK	sp|P05787|K2C8_HUMAN	6230	2	BPH	heavy	591.329	2	969.498	1	y9	22.08	2951	1
LVSESSDVLPK	sp|P05787|K2C8_HUMAN	6230	2	BPH	light	587.322	2	961.484	1	y9	22.04	205	1
NLLSVAYK	sp|P31947|1433S_HUMAN	6230	1	BPH	heavy	458.273	2	688.412	1	y6	24.52	6692	1
NLLSVAYK	sp|P31947|1433S_HUMAN	6230	1	BPH	light	454.266	2	680.398	1	y6	24.52	14189	1
NLLSVAYK	sp|P31947|1433S_HUMAN	6230	2	BPH	heavy	458.273	2	688.412	1	y6	24.42	7129	1
NLLSVAYK	sp|P31947|1433S_HUMAN	6230	2	BPH	light	454.266	2	680.398	1	y6	24.42	14529	1
NSLFEYQK	sp|P02671|FIBA_HUMAN	6230	1	BPH	heavy	518.763	2	722.36	1	y5	22.37	2775	1
NSLFEYQK	sp|P02671|FIBA_HUMAN	6230	1	BPH	light	514.756	2	714.346	1	y5	22.37	2143	1
NSLFEYQK	sp|P02671|FIBA_HUMAN	6230	2	BPH	heavy	518.763	2	722.36	1	y5	22.28	2737	1
NSLFEYQK	sp|P02671|FIBA_HUMAN	6230	2	BPH	light	514.756	2	714.346	1	y5	22.3	1907	1
SEIDLLDIR	sp|P12429|ANXA3_HUMAN	6230	1	BPH	heavy	542.3	2	754.433	1	y6	31.46	1780	1
SEIDLLDIR	sp|P12429|ANXA3_HUMAN	6230	1	BPH	light	537.295	2	744.425	1	y6	31.49	65	1
SEIDLLDIR	sp|P12429|ANXA3_HUMAN	6230	2	BPH	heavy	542.3	2	754.433	1	y6	31.38	1777	1
SEIDLLDIR	sp|P12429|ANXA3_HUMAN	6230	2	BPH	light	537.295	2	744.425	1	y6	31.39	71	1
SSEDPNEDIVER	sp|P01591|IGJ_HUMAN	6230	1	BPH	heavy	700.314	2	981.488	1	y8	19.12	332	1
SSEDPNEDIVER	sp|P01591|IGJ_HUMAN	6230	1	BPH	light	695.31	2	971.479	1	y8	19.08	841	1
SSEDPNEDIVER	sp|P01591|IGJ_HUMAN	6230	2	BPH	heavy	700.314	2	981.488	1	y8	19.05	429	1
SSEDPNEDIVER	sp|P01591|IGJ_HUMAN	6230	2	BPH	light	695.31	2	971.479	1	y8	19.04	846	1
TGLQEVEVK	sp|P01024|CO3_HUMAN	6230	1	BPH	heavy	505.784	2	739.408	1	y6	19.65	1576	1
TGLQEVEVK	sp|P01024|CO3_HUMAN	6230	1	BPH	light	501.777	2	731.393	1	y6	19.65	141	1
TGLQEVEVK	sp|P01024|CO3_HUMAN	6230	2	BPH	heavy	505.784	2	739.408	1	y6	19.64	1454	1
TGLQEVEVK	sp|P01024|CO3_HUMAN	6230	2	BPH	light	501.777	2	731.393	1	y6	19.69	115	1
TGQEIPVNVR	sp|Q96KP4|CNDP2_HUMAN	6230	1	BPH	heavy	561.811	2	594.36	1	y5	20.97	4921	1
TGQEIPVNVR	sp|Q96KP4|CNDP2_HUMAN	6230	1	BPH	light	556.807	2	584.351	1	y5	20.97	191	1
TGQEIPVNVR	sp|Q96KP4|CNDP2_HUMAN	6230	2	BPH	heavy	561.811	2	594.36	1	y5	20.89	6927	1
TGQEIPVNVR	sp|Q96KP4|CNDP2_HUMAN	6230	2	BPH	light	556.807	2	584.351	1	y5	20.87	341	1
TLGILGLGR	sp|O43175|SERA_HUMAN	6230	1	BPH	heavy	455.291	2	695.444	1	y7	29.66	6569	1
TLGILGLGR	sp|O43175|SERA_HUMAN	6230	1	BPH	light	450.287	2	685.436	1	y7	29.66	559	1
TLGILGLGR	sp|O43175|SERA_HUMAN	6230	2	BPH	heavy	455.291	2	695.444	1	y7	29.56	5340	1
TLGILGLGR	sp|O43175|SERA_HUMAN	6230	2	BPH	light	450.287	2	685.436	1	y7	29.56	744	1
[truncated: 26,156 more rows]
